# Supplementary material for: 3-(3-Cyano­benz­yl)-1-methyl-1H-imidazol-3-ium hexa­fluoro­phosphate
Source: Acta Crystallogr Sect E Struct Rep Online. 2012 Jan 21;68(Pt 2):o489–90. doi: 10.1107/S1600536812001882 (PMC3275236; doi:10.1107/S1600536812001882)
Supplement: Supplementary file 1 [file e-68-0o489-sup1.cif]

##############################################################################
#                                                                            #
# This CIF contains the data in a paper accepted for publication in          #
# Acta Crystallographica Section E. It conforms to the requirements of       #
# Notes for Authors for Acta Crystallographica Section E, and has been       #
# peer reviewed under the auspices of the IUCr Commission on Journals.       #
#                                                                            #
# Full details of the Crystallographic Information File format               #
# are given in the paper "The Crystallographic Information File (CIF):       #
# a New Standard Archive File for Crystallography" by S. R. Hall, F. H.      #
# Allen and I. D. Brown [Acta Cryst. (1991), A47, 655-685].                  #
#                                                                            #
# The current version of the core CIF dictionary is obtainable from          #
# ftp://ftp.iucr.org/pub/cif_core.dic.                                       #
#                                                                            #
# Software is freely available for graphical display of the structure(s)     #
# in this CIF. For information consult the CIF software page                 #
# http://www.iucr.org/resources/cif/software.                                #
#                                                                            #
# This file may be used for bona fide research purposes within the           #
# scientific community so long as proper attribution is given to the journal # 
# article from which it was obtained.                                        #
#                                                                            #
##############################################################################
data_global
_audit_creation_method     'form.cif (version 2.0)'
_journal_data_validation_number     ?
_journal_date_recd_electronic     2012-01-13
_journal_date_accepted     2012-01-16
_journal_name_full     'Acta Crystallographica, Section E'
_journal_year     2012
_journal_volume     68
_journal_issue      2
_journal_page_first     o489
_journal_page_last     o490
_journal_paper_category     QO
_journal_paper_doi     10.1107/S1600536812001882
_journal_coeditor_code     HB6605
_publ_contact_author_name     'Prof. Fun, Hoong-Kun'
_publ_contact_author_address
;
      X-ray Crystallography Unit
      School of Physics
      Universiti Sains Malaysia
      11800 USM, Penang
      MALAYSIA
;
_publ_contact_author_email     'hkfun@usm.my'
_publ_contact_author_fax     '604 6579150'
_publ_contact_author_phone     '604 6533652'
_publ_section_title
;
3-(3-Cyanobenzyl)-1-methyl-1<i>H</i>-imidazol-3-ium hexafluorophosphate
;
loop_
    _publ_author_name
    _publ_author_footnote
    _publ_author_address
    'Rosenani A. Haque' ?
;
School of Chemical Sciences
Universiti Sains Malaysia
11800 Penang
Malaysia
;
    'Zulikha H. Zetty' ?
;
School of Chemical Sciences
Universiti Sains Malaysia
11800 Penang
Malaysia
;
    'Abbas Washeel Salman' ?
;
School of Chemical Sciences
Universiti Sains Malaysia
11800 Penang
Malaysia
;
    'Fun, Hoong-Kun'
;
Visiting Professor, College of Pharmacy, King Saud University, Riyadh,
Saudi Arabia.
Thomson Reuters ResearcherID: A-3561-2009.
;
;
X-ray Crystallography Unit
School of Physics
Universiti Sains Malaysia
11800 USM, Penang
Malaysia
;
    'Chin Wei Ooi' ?
;
X-ray Crystallography Unit
School of Physics
Universiti Sains Malaysia
11800 USM, Penang
Malaysia
;
data_I
_audit_creation_method     SHELXL-97
_chemical_name_systematic
;
3-(3-Cyanobenzyl)-1-methyl-1<i>H</i>-imidazol-3-ium hexafluorophosphate
;
_chemical_name_common     ?
_chemical_formula_moiety     'C12 H12 N3 +, F6 P -'
_chemical_formula_sum     'C12 H12 F6 N3 P'
_chemical_formula_iupac     'C12 H12 N3 +, F6 P -'
_chemical_formula_weight     343.22
_chemical_melting_point     ?
_symmetry_cell_setting     triclinic
_symmetry_space_group_name_H-M     'P -1'
_symmetry_space_group_name_Hall     '-P 1'
loop_
    _symmetry_equiv_pos_as_xyz
    'x, y, z'
    '-x, -y, -z'
_cell_length_a     5.97820(10)
_cell_length_b     8.79200(10)
_cell_length_c     14.1028(2)
_cell_angle_alpha     77.9750(10)
_cell_angle_beta     83.2790(10)
_cell_angle_gamma     86.6350(10)
_cell_volume     719.551(18)
_cell_formula_units_Z     2
_cell_measurement_reflns_used     6359
_cell_measurement_theta_min     2.53
_cell_measurement_theta_max     32.69
_cell_measurement_temperature     100.0(10)
_exptl_crystal_description     'block'
_exptl_crystal_colour     'colourless'
_exptl_crystal_size_max     0.43
_exptl_crystal_size_mid     0.24
_exptl_crystal_size_min     0.21
_exptl_crystal_density_diffrn     1.584
_exptl_crystal_density_meas     ?
_exptl_crystal_density_method     'not measured'
_exptl_crystal_F_000     348
_exptl_absorpt_coefficient_mu     0.257
_exptl_absorpt_correction_type     multi-scan
_exptl_absorpt_process_details     '(<i>SADABS</i>; Bruker, 2009)'
_exptl_absorpt_correction_T_min     0.8974
_exptl_absorpt_correction_T_max     0.9488
_exptl_special_details
;
The crystal was placed in the cold stream of an Oxford Cryosystems Cobra
open-flow nitrogen cryostat (Cosier & Glazer, 1986) operating at 100.0 (1) K.
;
_diffrn_ambient_temperature     100.0(10)
_diffrn_radiation_type     MoK\a
_diffrn_radiation_wavelength     0.71073
_diffrn_radiation_source     'fine-focus sealed tube'
_diffrn_radiation_monochromator     graphite
_diffrn_measurement_device_type     'Bruker SMART APEXII CCD'
_diffrn_measurement_method     '\f and \w scans'
_diffrn_detector_area_resol_mean     ?
_diffrn_reflns_number     14376
_diffrn_reflns_av_R_equivalents     0.0193
_diffrn_reflns_av_sigmaI/netI     0.0246
_diffrn_reflns_theta_min     2.37
_diffrn_reflns_theta_max     32.71
_diffrn_reflns_theta_full     32.71
_diffrn_measured_fraction_theta_max     0.988
_diffrn_measured_fraction_theta_full     0.988
_diffrn_reflns_limit_h_min     -8
_diffrn_reflns_limit_h_max     8
_diffrn_reflns_limit_k_min     -13
_diffrn_reflns_limit_k_max     13
_diffrn_reflns_limit_l_min     -21
_diffrn_reflns_limit_l_max     21
_diffrn_standards_number     0
_diffrn_standards_interval_count     .
_diffrn_standards_interval_time     .
_diffrn_standards_decay_%     ?
_refine_special_details
;
Refinement of <i>F</i>^2^ against ALL reflections. The weighted <i>R</i>-factor
<i>wR</i> and goodness of fit <i>S</i> are based on <i>F</i>^2^, conventional
<i>R</i>-factors <i>R</i> are based on <i>F</i>, with <i>F</i> set to zero for
negative <i>F</i>^2^. The threshold expression of <i>F</i>^2^ >
\s(<i>F</i>^2^) is used only for calculating <i>R</i>-factors(gt) <i>etc</i>.
and is not relevant to the choice of reflections for refinement.
<i>R</i>-factors based on <i>F</i>^2^ are statistically about twice as large
as those based on <i>F</i>, and <i>R</i>- factors based on ALL data will be
even larger.
;
_reflns_number_total     5233
_reflns_number_gt     4485
_reflns_threshold_expression     I>2\s(I)
_refine_ls_structure_factor_coef     Fsqd
_refine_ls_matrix_type     full
_refine_ls_R_factor_all     0.0553
_refine_ls_R_factor_gt     0.0468
_refine_ls_wR_factor_gt     0.1171
_refine_ls_wR_factor_ref     0.1234
_refine_ls_goodness_of_fit_ref     1.037
_refine_ls_restrained_S_all     1.040
_refine_ls_number_reflns     5233
_refine_ls_number_parameters     246
_refine_ls_number_restraints     21
_refine_ls_hydrogen_treatment     constr
_refine_ls_weighting_scheme     calc
_refine_ls_weighting_details
         'calc w=1/[\s^2^(Fo^2^)+(0.0569P)^2^+0.3720P] where P=(Fo^2^+2Fc^2^)/3'
_atom_sites_solution_hydrogens     geom
_atom_sites_solution_primary     direct
_atom_sites_solution_secondary     difmap
_refine_ls_shift/su_max     0.001
_refine_ls_shift/su_mean     0.000
_refine_diff_density_max     0.914
_refine_diff_density_min     -0.643
_refine_ls_extinction_method     none
_refine_ls_extinction_coef     ?
loop_
    _atom_type_symbol
    _atom_type_description
    _atom_type_scat_dispersion_real
    _atom_type_scat_dispersion_imag
    _atom_type_scat_source
    'C' 'C' 0.0033 0.0016
                         'International Tables Vol C Tables 4.2.6.8 and 6.1.1.4'
    'H' 'H' 0.0000 0.0000
                         'International Tables Vol C Tables 4.2.6.8 and 6.1.1.4'
    'N' 'N' 0.0061 0.0033
                         'International Tables Vol C Tables 4.2.6.8 and 6.1.1.4'
    'F' 'F' 0.0171 0.0103
                         'International Tables Vol C Tables 4.2.6.8 and 6.1.1.4'
    'P' 'P' 0.1023 0.0942
                         'International Tables Vol C Tables 4.2.6.8 and 6.1.1.4'
_computing_data_collection     'APEX2 (Bruker, 2009)'
_computing_cell_refinement     'SAINT (Bruker, 2009)'
_computing_data_reduction     'SAINT (Bruker, 2009)'
_computing_structure_solution     'SHELXTL (Sheldrick, 2008)'
_computing_structure_refinement     'SHELXTL (Sheldrick, 2008)'
_computing_molecular_graphics     'SHELXTL (Sheldrick, 2008)'
_computing_publication_material
;
SHELXTL (Sheldrick, 2008) and PLATON (Spek, 2009)
;
loop_
    _atom_site_type_symbol
    _atom_site_label
    _atom_site_fract_x
    _atom_site_fract_y
    _atom_site_fract_z
    _atom_site_U_iso_or_equiv
    _atom_site_adp_type
    _atom_site_calc_flag
    _atom_site_refinement_flags
    _atom_site_occupancy
    _atom_site_symmetry_multiplicity
    _atom_site_disorder_assembly
    _atom_site_disorder_group
    P P1 0.0915(2) 0.73349(10) 0.16370(8) 0.0173(2) Uani d PD 0.8071(17) 1 A 1
    F F1 0.3566(2) 0.7033(2) 0.15625(12) 0.0487(4) Uani d PD 0.8071(17) 1 A 1
    F F2 0.1025(4) 0.8343(3) 0.05737(16) 0.0487(6) Uani d PD 0.8071(17) 1 A 1
    F F3 -0.1762(2) 0.75757(17) 0.17710(10) 0.0374(3) Uani d PD 0.8071(17) 1 A 1
    F F4 0.0797(3) 0.6287(2) 0.27361(12) 0.0451(4) Uani d PD 0.8071(17) 1 A 1
    F F5 0.0591(2) 0.57833(15) 0.12519(12) 0.0465(4) Uani d PD 0.8071(17) 1 A 1
    F F6 0.1151(3) 0.88412(15) 0.20813(11) 0.0484(4) Uani d PD 0.8071(17) 1 A 1
    P P1X 0.0958(11) 0.7363(8) 0.1577(5) 0.045(2) Uani d PD 0.1929(17) 1 A 2
    F F1X 0.3348(10) 0.8099(9) 0.1558(4) 0.0486(16) Uani d PD 0.1929(17) 1 A 2
    F F2X 0.0465(16) 0.8713(10) 0.0645(7) 0.0324(16) Uani d PD 0.1929(17) 1 A 2
    F F3X -0.1326(12) 0.6656(11) 0.1492(5) 0.077(3) Uani d PD 0.1929(17) 1 A 2
    F F4X 0.1509(10) 0.6010(6) 0.2425(4) 0.0288(12) Uani d PD 0.1929(17) 1 A 2
    F F5X 0.2115(10) 0.6342(6) 0.0790(5) 0.0465(4) Uani d PD 0.1929(17) 1 A 2
    F F6X -0.0153(13) 0.8381(7) 0.2262(5) 0.0484(4) Uani d PD 0.1929(17) 1 A 2
    N N1 0.46336(19) 0.22118(13) 0.12431(7) 0.0216(2) Uani d . 1 1 . .
    N N2 0.6288(2) 0.30531(13) 0.23067(8) 0.0233(2) Uani d . 1 1 . .
    N N3 0.8071(2) -0.08439(15) 0.65425(9) 0.0290(2) Uani d . 1 1 . .
    C C1 0.4607(2) 0.33312(14) 0.17476(9) 0.0229(2) Uani d . 1 1 . .
    H H1A 0.3558 0.4190 0.1715 0.027 Uiso calc R 1 1 . .
    C C2 0.6385(2) 0.11742(16) 0.14906(9) 0.0267(3) Uani d . 1 1 . .
    H H2A 0.6791 0.0262 0.1240 0.032 Uiso calc R 1 1 . .
    C C3 0.7419(2) 0.16950(17) 0.21571(9) 0.0270(3) Uani d . 1 1 . .
    H H3A 0.8686 0.1217 0.2465 0.032 Uiso calc R 1 1 . .
    C C4 0.6750(3) 0.39959(17) 0.30071(10) 0.0312(3) Uani d . 1 1 . .
    H H4A 0.6125 0.5067 0.2803 0.037 Uiso calc R 1 1 . .
    H H4B 0.8399 0.4054 0.3004 0.037 Uiso calc R 1 1 . .
    C C5 0.5724(2) 0.33138(14) 0.40301(9) 0.0238(2) Uani d . 1 1 . .
    C C6 0.3613(3) 0.38393(16) 0.43888(10) 0.0278(3) Uani d . 1 1 . .
    H H6A 0.2810 0.4643 0.3991 0.033 Uiso calc R 1 1 . .
    C C7 0.2671(2) 0.31960(17) 0.53257(11) 0.0288(3) Uani d . 1 1 . .
    H H7A 0.1238 0.3572 0.5565 0.035 Uiso calc R 1 1 . .
    C C8 0.3807(2) 0.20105(16) 0.59146(10) 0.0253(3) Uani d . 1 1 . .
    H H8A 0.3163 0.1570 0.6554 0.030 Uiso calc R 1 1 . .
    C C9 0.5913(2) 0.14774(15) 0.55501(9) 0.02253(17) Uani d . 1 1 . .
    C C10 0.6883(2) 0.21320(15) 0.46148(9) 0.0222(2) Uani d . 1 1 . .
    H H10A 0.8329 0.1771 0.4379 0.027 Uiso calc R 1 1 . .
    C C11 0.3054(3) 0.21229(18) 0.05341(10) 0.0303(3) Uani d . 1 1 . .
    H H11A 0.1951 0.2996 0.0509 0.045 Uiso calc R 1 1 . .
    H H11B 0.2269 0.1141 0.0732 0.045 Uiso calc R 1 1 . .
    H H11C 0.3889 0.2172 -0.0112 0.045 Uiso calc R 1 1 . .
    C C12 0.7105(2) 0.01965(15) 0.61205(9) 0.02253(17) Uani d . 1 1 . .
loop_
    _atom_site_aniso_label
    _atom_site_aniso_U_11
    _atom_site_aniso_U_22
    _atom_site_aniso_U_33
    _atom_site_aniso_U_12
    _atom_site_aniso_U_13
    _atom_site_aniso_U_23
    P1 0.0196(5) 0.0133(3) 0.0188(3) 0.0025(3) -0.0025(3) -0.0035(3)
    F1 0.0187(5) 0.0593(9) 0.0658(10) -0.0012(6) 0.0014(5) -0.0109(8)
    F2 0.0589(15) 0.0616(16) 0.0208(7) -0.0189(10) -0.0030(8) 0.0067(8)
    F3 0.0226(5) 0.0446(7) 0.0422(7) 0.0100(5) -0.0036(5) -0.0058(6)
    F4 0.0442(9) 0.0523(10) 0.0318(8) -0.0136(7) -0.0165(6) 0.0179(7)
    F5 0.0475(8) 0.0333(6) 0.0690(9) 0.0102(5) -0.0183(7) -0.0302(6)
    F6 0.0702(10) 0.0290(6) 0.0559(8) 0.0030(6) -0.0275(8) -0.0211(6)
    P1X 0.019(3) 0.053(4) 0.058(4) 0.001(2) -0.007(2) 0.000(3)
    F1X 0.035(3) 0.060(4) 0.047(3) -0.026(3) -0.014(2) 0.010(3)
    F2X 0.036(4) 0.023(3) 0.028(3) 0.010(2) 0.006(2) 0.008(2)
    F3X 0.047(4) 0.112(7) 0.055(4) -0.054(5) -0.038(3) 0.056(5)
    F4X 0.039(3) 0.027(2) 0.015(2) 0.012(2) -0.0012(18) 0.0023(17)
    F5X 0.0475(8) 0.0333(6) 0.0690(9) 0.0102(5) -0.0183(7) -0.0302(6)
    F6X 0.0702(10) 0.0290(6) 0.0559(8) 0.0030(6) -0.0275(8) -0.0211(6)
    N1 0.0237(5) 0.0234(5) 0.0160(4) 0.0022(4) -0.0016(4) -0.0014(4)
    N2 0.0265(5) 0.0237(5) 0.0181(4) -0.0015(4) -0.0018(4) -0.0006(4)
    N3 0.0273(6) 0.0320(6) 0.0274(5) 0.0024(5) -0.0061(4) -0.0048(5)
    C1 0.0261(6) 0.0206(5) 0.0200(5) 0.0030(4) -0.0013(4) -0.0012(4)
    C2 0.0310(6) 0.0268(6) 0.0196(5) 0.0097(5) 0.0008(5) -0.0035(4)
    C3 0.0251(6) 0.0329(6) 0.0198(5) 0.0077(5) -0.0013(4) -0.0011(5)
    C4 0.0437(8) 0.0280(6) 0.0221(6) -0.0134(6) -0.0048(5) -0.0014(5)
    C5 0.0313(6) 0.0211(5) 0.0203(5) -0.0053(5) -0.0054(5) -0.0045(4)
    C6 0.0348(7) 0.0232(5) 0.0273(6) 0.0041(5) -0.0112(5) -0.0068(5)
    C7 0.0285(6) 0.0296(6) 0.0297(6) 0.0070(5) -0.0034(5) -0.0111(5)
    C8 0.0268(6) 0.0275(6) 0.0217(5) 0.0018(5) -0.0006(5) -0.0074(5)
    C9 0.0234(4) 0.0245(4) 0.0208(4) -0.0005(3) -0.0034(3) -0.0066(3)
    C10 0.0222(5) 0.0242(5) 0.0213(5) -0.0022(4) -0.0029(4) -0.0067(4)
    C11 0.0322(7) 0.0357(7) 0.0237(6) -0.0039(6) -0.0067(5) -0.0046(5)
    C12 0.0234(4) 0.0245(4) 0.0208(4) -0.0005(3) -0.0034(3) -0.0066(3)
_geom_special_details
;
All e.s.d.'s (except the e.s.d. in the dihedral angle between two l.s. planes)
are estimated using the full covariance matrix. The cell e.s.d.'s are taken
into account individually in the estimation of e.s.d.'s in distances, angles
and torsion angles; correlations between e.s.d.'s in cell parameters are only
used when they are defined by crystal symmetry. An approximate (isotropic)
treatment of cell e.s.d.'s is used for estimating e.s.d.'s involving l.s.
planes.
;
loop_
    _geom_bond_atom_site_label_1
    _geom_bond_atom_site_label_2
    _geom_bond_site_symmetry_2
    _geom_bond_distance
    _geom_bond_publ_flag
    P1 F2 . 1.571(2) ?
    P1 F1 . 1.5860(17) ?
    P1 F3 . 1.5964(17) ?
    P1 F6 . 1.5983(15) ?
    P1 F5 . 1.5993(14) ?
    P1 F4 . 1.6257(18) ?
    P1X F6X . 1.523(8) ?
    P1X F4X . 1.552(8) ?
    P1X F3X . 1.560(8) ?
    P1X F1X . 1.598(8) ?
    P1X F2X . 1.619(10) ?
    P1X F5X . 1.637(8) ?
    N1 C1 . 1.3275(17) ?
    N1 C2 . 1.3751(17) ?
    N1 C11 . 1.4695(18) ?
    N2 C1 . 1.3298(17) ?
    N2 C3 . 1.3799(17) ?
    N2 C4 . 1.4733(18) ?
    N3 C12 . 1.1471(18) ?
    C1 H1A . 0.9500 ?
    C2 C3 . 1.351(2) ?
    C2 H2A . 0.9500 ?
    C3 H3A . 0.9500 ?
    C4 C5 . 1.5141(19) ?
    C4 H4A . 0.9900 ?
    C4 H4B . 0.9900 ?
    C5 C10 . 1.3899(18) ?
    C5 C6 . 1.394(2) ?
    C6 C7 . 1.391(2) ?
    C6 H6A . 0.9500 ?
    C7 C8 . 1.3875(19) ?
    C7 H7A . 0.9500 ?
    C8 C9 . 1.3959(18) ?
    C8 H8A . 0.9500 ?
    C9 C10 . 1.3970(18) ?
    C9 C12 . 1.4444(18) ?
    C10 H10A . 0.9500 ?
    C11 H11A . 0.9800 ?
    C11 H11B . 0.9800 ?
    C11 H11C . 0.9800 ?
loop_
    _geom_angle_atom_site_label_1
    _geom_angle_atom_site_label_2
    _geom_angle_atom_site_label_3
    _geom_angle_site_symmetry_1
    _geom_angle_site_symmetry_3
    _geom_angle
    _geom_angle_publ_flag
    F2 P1 F1 . . 92.46(13) ?
    F2 P1 F3 . . 90.74(12) ?
    F1 P1 F3 . . 176.79(11) ?
    F2 P1 F6 . . 91.41(12) ?
    F1 P1 F6 . . 90.49(11) ?
    F3 P1 F6 . . 89.64(10) ?
    F2 P1 F5 . . 91.54(13) ?
    F1 P1 F5 . . 91.14(10) ?
    F3 P1 F5 . . 88.56(10) ?
    F6 P1 F5 . . 176.57(12) ?
    F2 P1 F4 . . 179.81(15) ?
    F1 P1 F4 . . 87.62(10) ?
    F3 P1 F4 . . 89.18(10) ?
    F6 P1 F4 . . 88.76(10) ?
    F5 P1 F4 . . 88.29(10) ?
    F6X P1X F4X . . 93.3(5) ?
    F6X P1X F3X . . 92.6(6) ?
    F4X P1X F3X . . 92.2(5) ?
    F6X P1X F1X . . 91.3(5) ?
    F4X P1X F1X . . 91.2(5) ?
    F3X P1X F1X . . 174.7(6) ?
    F6X P1X F2X . . 90.2(5) ?
    F4X P1X F2X . . 176.5(6) ?
    F3X P1X F2X . . 87.9(6) ?
    F1X P1X F2X . . 88.5(6) ?
    F6X P1X F5X . . 176.9(6) ?
    F4X P1X F5X . . 89.9(4) ?
    F3X P1X F5X . . 87.1(6) ?
    F1X P1X F5X . . 88.8(5) ?
    F2X P1X F5X . . 86.6(5) ?
    C1 N1 C2 . . 108.59(11) ?
    C1 N1 C11 . . 125.08(11) ?
    C2 N1 C11 . . 126.33(12) ?
    C1 N2 C3 . . 108.33(11) ?
    C1 N2 C4 . . 125.08(12) ?
    C3 N2 C4 . . 126.49(12) ?
    N1 C1 N2 . . 108.85(11) ?
    N1 C1 H1A . . 125.6 ?
    N2 C1 H1A . . 125.6 ?
    C3 C2 N1 . . 107.16(12) ?
    C3 C2 H2A . . 126.4 ?
    N1 C2 H2A . . 126.4 ?
    C2 C3 N2 . . 107.07(12) ?
    C2 C3 H3A . . 126.5 ?
    N2 C3 H3A . . 126.5 ?
    N2 C4 C5 . . 111.59(11) ?
    N2 C4 H4A . . 109.3 ?
    C5 C4 H4A . . 109.3 ?
    N2 C4 H4B . . 109.3 ?
    C5 C4 H4B . . 109.3 ?
    H4A C4 H4B . . 108.0 ?
    C10 C5 C6 . . 119.47(12) ?
    C10 C5 C4 . . 119.72(13) ?
    C6 C5 C4 . . 120.81(13) ?
    C7 C6 C5 . . 120.48(12) ?
    C7 C6 H6A . . 119.8 ?
    C5 C6 H6A . . 119.8 ?
    C8 C7 C6 . . 120.60(13) ?
    C8 C7 H7A . . 119.7 ?
    C6 C7 H7A . . 119.7 ?
    C7 C8 C9 . . 118.78(12) ?
    C7 C8 H8A . . 120.6 ?
    C9 C8 H8A . . 120.6 ?
    C8 C9 C10 . . 120.97(12) ?
    C8 C9 C12 . . 120.61(12) ?
    C10 C9 C12 . . 118.39(12) ?
    C5 C10 C9 . . 119.70(12) ?
    C5 C10 H10A . . 120.2 ?
    C9 C10 H10A . . 120.2 ?
    N1 C11 H11A . . 109.5 ?
    N1 C11 H11B . . 109.5 ?
    H11A C11 H11B . . 109.5 ?
    N1 C11 H11C . . 109.5 ?
    H11A C11 H11C . . 109.5 ?
    H11B C11 H11C . . 109.5 ?
    N3 C12 C9 . . 177.42(14) ?
loop_
    _geom_torsion_atom_site_label_1
    _geom_torsion_atom_site_label_2
    _geom_torsion_atom_site_label_3
    _geom_torsion_atom_site_label_4
    _geom_torsion_site_symmetry_1
    _geom_torsion_site_symmetry_2
    _geom_torsion_site_symmetry_3
    _geom_torsion_site_symmetry_4
    _geom_torsion
    _geom_torsion_publ_flag
    C2 N1 C1 N2 . . . . 0.34(14) ?
    C11 N1 C1 N2 . . . . -179.13(12) ?
    C3 N2 C1 N1 . . . . -0.48(14) ?
    C4 N2 C1 N1 . . . . -177.01(11) ?
    C1 N1 C2 C3 . . . . -0.07(15) ?
    C11 N1 C2 C3 . . . . 179.40(12) ?
    N1 C2 C3 N2 . . . . -0.22(15) ?
    C1 N2 C3 C2 . . . . 0.43(15) ?
    C4 N2 C3 C2 . . . . 176.90(12) ?
    C1 N2 C4 C5 . . . . 95.87(16) ?
    C3 N2 C4 C5 . . . . -80.04(18) ?
    N2 C4 C5 C10 . . . . 83.85(16) ?
    N2 C4 C5 C6 . . . . -95.13(16) ?
    C10 C5 C6 C7 . . . . 0.3(2) ?
    C4 C5 C6 C7 . . . . 179.33(13) ?
    C5 C6 C7 C8 . . . . -0.7(2) ?
    C6 C7 C8 C9 . . . . 0.1(2) ?
    C7 C8 C9 C10 . . . . 0.8(2) ?
    C7 C8 C9 C12 . . . . -177.06(13) ?
    C6 C5 C10 C9 . . . . 0.52(19) ?
    C4 C5 C10 C9 . . . . -178.47(12) ?
    C8 C9 C10 C5 . . . . -1.09(19) ?
    C12 C9 C10 C5 . . . . 176.79(12) ?
loop_
    _geom_hbond_atom_site_label_D
    _geom_hbond_atom_site_label_H
    _geom_hbond_atom_site_label_A
    _geom_hbond_site_symmetry_A
    _geom_hbond_distance_DH
    _geom_hbond_distance_HA
    _geom_hbond_distance_DA
    _geom_hbond_angle_DHA
    _geom_hbond_publ_flag
    C1 H1A F1 . 0.95 2.46 3.240(2) 139 yes
    C1 H1A F5 . 0.95 2.27 3.1715(18) 159 yes
    C2 H2A F3 1_645 0.95 2.46 3.250(2) 140 yes
    C3 H3A N3 2_756 0.95 2.49 3.3970(19) 160 yes
    C4 H4B F4 1_655 0.99 2.44 3.177(2) 131 yes
    C6 H6A F4 . 0.95 2.43 3.361(2) 167 yes
    C10 H10A N3 2_756 0.95 2.56 3.5019(17) 170 yes
    C11 H11B F6 1_545 0.98 2.53 3.400(2) 148 yes
    C11 H11C F1 2_665 0.98 2.41 3.353(2) 162 yes
_iucr_refine_instructions_details
;
TITL zzh03mpf6_0m in P-1 (100K)
CELL 0.71073   5.9782   8.7920  14.1028  77.975  83.279  86.635
ZERR    2.00   0.0001   0.0001   0.0002   0.001   0.001   0.001
LATT  1
SFAC C H N F P
UNIT 24 24 6 12 2
TEMP -173.000
SIZE 0.207 0.236 0.431
L.S. 10
BOND $H
FMAP 2 1 60
PLAN 20
EADP F5 F5X
EADP F6 F6X
EADP C9 C12
OMIT 5 -4 9
OMIT 5 -2 10
EQIV $1 2-x,-y,1-z
HTAB C3 N3_$1
ACTA
CONF
WGHT      0.0569      0.3720
FVAR       0.92342   0.80715
PART 1
P1    5    0.091519    0.733490    0.163704    21.00000    0.01956    0.01332 =
         0.01880   -0.00348   -0.00254    0.00252
F1    4    0.356569    0.703328    0.156253    21.00000    0.01874    0.05927 =
         0.06584   -0.01089    0.00139   -0.00116
F2    4    0.102548    0.834327    0.057368    21.00000    0.05887    0.06155 =
         0.02077    0.00672   -0.00298   -0.01885
F3    4   -0.176223    0.757574    0.177100    21.00000    0.02263    0.04462 =
         0.04224   -0.00578   -0.00357    0.01002
F4    4    0.079657    0.628734    0.273611    21.00000    0.04424    0.05226 =
         0.03177    0.01794   -0.01653   -0.01361
F5    4    0.059118    0.578330    0.125190    21.00000    0.04746    0.03329 =
         0.06895   -0.03019   -0.01833    0.01016
F6    4    0.115112    0.884119    0.208130    21.00000    0.07024    0.02896 =
         0.05588   -0.02109   -0.02751    0.00298
SAME P1 > F6
PART 2
P1X   5    0.095785    0.736254    0.157677   -21.00000    0.01865    0.05316 =
         0.05780    0.00029   -0.00681    0.00112
F1X   4    0.334821    0.809884    0.155778   -21.00000    0.03509    0.06019 =
         0.04697    0.00964   -0.01426   -0.02594
F2X   4    0.046467    0.871298    0.064524   -21.00000    0.03608    0.02344 =
         0.02818    0.00763    0.00617    0.01046
F3X   4   -0.132563    0.665592    0.149158   -21.00000    0.04671    0.11219 =
         0.05522    0.05599   -0.03803   -0.05379
F4X   4    0.150871    0.600950    0.242534   -21.00000    0.03886    0.02719 =
         0.01531    0.00227   -0.00116    0.01213
F5X   4    0.211461    0.634182    0.078962   -21.00000    0.04746    0.03329 =
         0.06895   -0.03019   -0.01833    0.01016
F6X   4   -0.015312    0.838134    0.226237   -21.00000    0.07024    0.02896 =
         0.05588   -0.02109   -0.02751    0.00298
PART 0
N1    3    0.463357    0.221182    0.124306    11.00000    0.02370    0.02335 =
         0.01599   -0.00138   -0.00159    0.00223
N2    3    0.628828    0.305312    0.230670    11.00000    0.02652    0.02366 =
         0.01814   -0.00057   -0.00182   -0.00147
N3    3    0.807114   -0.084390    0.654253    11.00000    0.02727    0.03200 =
         0.02740   -0.00476   -0.00613    0.00242
C1    1    0.460678    0.333115    0.174757    11.00000    0.02605    0.02058 =
         0.02000   -0.00116   -0.00125    0.00296
AFIX  43
H1A   2    0.355792    0.419031    0.171457    11.00000   -1.20000
AFIX   0
C2    1    0.638482    0.117416    0.149055    11.00000    0.03097    0.02683 =
         0.01959   -0.00346    0.00077    0.00974
AFIX  43
H2A   2    0.679097    0.026196    0.123976    11.00000   -1.20000
AFIX   0
C3    1    0.741923    0.169500    0.215708    11.00000    0.02513    0.03289 =
         0.01977   -0.00110   -0.00127    0.00765
AFIX  43
H3A   2    0.868629    0.121661    0.246481    11.00000   -1.20000
AFIX   0
C4    1    0.674953    0.399587    0.300713    11.00000    0.04366    0.02800 =
         0.02212   -0.00136   -0.00484   -0.01336
AFIX  23
H4A   2    0.612549    0.506716    0.280296    11.00000   -1.20000
H4B   2    0.839929    0.405386    0.300395    11.00000   -1.20000
AFIX   0
C5    1    0.572399    0.331381    0.403013    11.00000    0.03128    0.02114 =
         0.02029   -0.00451   -0.00538   -0.00528
C6    1    0.361251    0.383935    0.438884    11.00000    0.03480    0.02317 =
         0.02735   -0.00680   -0.01119    0.00411
AFIX  43
H6A   2    0.281038    0.464287    0.399053    11.00000   -1.20000
AFIX   0
C7    1    0.267115    0.319600    0.532570    11.00000    0.02845    0.02956 =
         0.02966   -0.01113   -0.00336    0.00703
AFIX  43
H7A   2    0.123767    0.357162    0.556459    11.00000   -1.20000
AFIX   0
C8    1    0.380669    0.201051    0.591465    11.00000    0.02679    0.02753 =
         0.02167   -0.00737   -0.00059    0.00175
AFIX  43
H8A   2    0.316278    0.156974    0.655421    11.00000   -1.20000
AFIX   0
C9    1    0.591261    0.147742    0.555012    11.00000    0.02336    0.02454 =
         0.02079   -0.00661   -0.00341   -0.00050
C10   1    0.688326    0.213203    0.461478    11.00000    0.02219    0.02422 =
         0.02134   -0.00673   -0.00286   -0.00220
AFIX  43
H10A  2    0.832906    0.177109    0.437940    11.00000   -1.20000
AFIX   0
C11   1    0.305422    0.212290    0.053408    11.00000    0.03217    0.03567 =
         0.02366   -0.00459   -0.00673   -0.00392
AFIX 137
H11A  2    0.195146    0.299644    0.050890    11.00000   -1.50000
H11B  2    0.226945    0.114061    0.073250    11.00000   -1.50000
H11C  2    0.388851    0.217235   -0.011195    11.00000   -1.50000
AFIX   0
C12   1    0.710532    0.019645    0.612054    11.00000    0.02336    0.02454 =
         0.02079   -0.00661   -0.00341   -0.00050
HKLF 4
REM  zzh03mpf6_0m in P-1 (100K)
REM R1 =  0.0468 for   4485 Fo > 4sig(Fo)  and  0.0553 for all   5233 data
REM    246 parameters refined using     21 restraints
END
WGHT      0.0569      0.3720
REM Highest difference peak  0.914,  deepest hole -0.643,  1-sigma level  0.064
Q1    1   0.1327  0.6177  0.0803  11.00000  0.05    0.91
Q2    1   0.2950  0.6513  0.0822  11.00000  0.05    0.86
Q3    1  -0.0842  0.7971  0.2151  11.00000  0.05    0.81
Q4    1   0.0380  0.8550  0.2436  11.00000  0.05    0.49
Q5    1   0.0619  0.5553  0.1479  11.00000  0.05    0.33
Q6    1   0.2249  0.8446  0.1928  11.00000  0.05    0.31
Q7    1   0.6137  0.3543  0.3593  11.00000  0.05    0.30
Q8    1   0.6452  0.1782  0.5164  11.00000  0.05    0.30
Q9    1   0.6334  0.2678  0.4220  11.00000  0.05    0.30
Q10   1   0.4833  0.1699  0.5737  11.00000  0.05    0.29
Q11   1   0.4704  0.2861  0.1395  11.00000  0.05    0.29
Q12   1   0.3177  0.3456  0.4860  11.00000  0.05    0.29
Q13   1   0.7028  0.1489  0.1790  11.00000  0.05    0.28
Q14   1  -0.0298  0.6191  0.1384  11.00000  0.05    0.28
Q15   1   0.3366  0.2679  0.5591  11.00000  0.05    0.28
Q16   1   0.7079 -0.0497  0.6247  11.00000  0.05    0.28
Q17   1   0.4631  0.3545  0.4135  11.00000  0.05    0.26
Q18   1   0.6686  0.0832  0.5856  11.00000  0.05    0.25
Q19   1  -0.1566  0.6785  0.1797  11.00000  0.05    0.24
Q20   1   0.3553  0.8581  0.1366  11.00000  0.05    0.22
;
