# Supplementary material for: 3-(3-Cyano­benz­yl)-1-methyl-1H-imidazol-3-ium hexa­fluoro­phosphate
Source: Acta Crystallogr Sect E Struct Rep Online. 2012 Jan 21;68(Pt 2):o489–90. doi: 10.1107/S1600536812001882 (PMC3275236; doi:10.1107/S1600536812001882)
Supplement: Supplementary file 2 [file e-68-0o489-Isup2.hkl]

# 
# h,k,l, Fc-squared, Fo-squared, sigma(Fo-squared) and status flag 
# 
data_I
_shelx_title ' zzh03mpf6_0m in P-1 (100K)' 
_shelx_refln_list_code          4 
_shelx_F_calc_maximum      115.23 
_exptl_crystal_F_000       348.00 
_reflns_d_resolution_high  0.6577 
 
loop_ 
 _symmetry_equiv_pos_as_xyz 
 'x, y, z' 
 '-x, -y, -z' 
 
_cell_length_a     5.9782 
_cell_length_b     8.7920 
_cell_length_c    14.1028 
_cell_angle_alpha  77.975 
_cell_angle_beta   83.279 
_cell_angle_gamma  86.635 
 
_shelx_F_squared_multiplier     1.000 
 
loop_ 
 _refln_index_h 
 _refln_index_k 
 _refln_index_l 
 _refln_F_squared_calc 
 _refln_F_squared_meas 
 _refln_F_squared_sigma 
 _refln_observed_status 
   2   0   0      164.08      186.97      4.31 o 
   3   0   0      244.11      275.27      2.90 o 
   4   0   0     1031.34     1118.18      8.33 o 
   5   0   0      207.21      233.28      2.80 o 
   6   0   0       46.92       45.46      1.44 o 
   7   0   0       42.30       49.78      3.03 o 
   8   0   0        3.85        8.14      5.66 o 
  -8   1   0       26.21       29.82      2.44 o 
  -7   1   0      227.91      240.54      4.35 o 
  -6   1   0        0.05        0.45      0.42 o 
  -5   1   0        9.74       16.04      1.16 o 
  -4   1   0      825.02      832.50      5.84 o 
  -3   1   0     2146.38     2107.01     16.06 o 
  -2   1   0     1078.73      993.43      7.81 o 
  -1   1   0     1303.00     1337.68     12.10 o 
   0   1   0        6.24       -0.68      0.68 o 
   1   1   0     1554.35     1620.09     47.35 o 
   2   1   0       16.79       29.09      0.93 o 
   3   1   0     1162.78     1166.24     13.62 o 
   4   1   0     1291.52     1309.75     15.60 o 
   5   1   0        0.02       -0.21      0.28 o 
   6   1   0        7.24        7.24      0.66 o 
   7   1   0       61.19       63.51      2.14 o 
   8   1   0       35.58       32.90      2.42 o 
  -8   2   0        8.45        8.46      1.46 o 
  -7   2   0       59.97       59.84      4.16 o 
  -6   2   0      129.72      122.59      2.40 o 
  -5   2   0       56.46       58.79      1.60 o 
  -4   2   0      264.39      280.51      3.32 o 
  -3   2   0       57.22       56.70      1.55 o 
  -2   2   0        1.17        1.87      0.26 o 
  -1   2   0      148.56      164.20      1.61 o 
   0   2   0     9231.49     8386.60     98.41 o 
   1   2   0      356.50      405.54      6.58 o 
   2   2   0       77.47       82.51      1.34 o 
   3   2   0       21.61       31.06      2.96 o 
   4   2   0      272.10      283.37      4.74 o 
   5   2   0       76.63       91.98      2.55 o 
   6   2   0        1.21        0.40      0.53 o 
   7   2   0        1.21        1.75      0.73 o 
   8   2   0        4.73        4.07      1.12 o 
  -8   3   0       46.33       47.08      3.64 o 
  -7   3   0       80.52       70.53      2.42 o 
  -6   3   0        0.84        0.59      0.46 o 
  -5   3   0       38.15       37.82      1.28 o 
  -4   3   0       25.09       21.86      0.93 o 
  -3   3   0        0.06        0.12      0.40 o 
  -2   3   0       17.34       16.49      0.67 o 
  -1   3   0      471.03      508.44      3.34 o 
   0   3   0        7.72        9.06      0.34 o 
   1   3   0        3.64        5.55      0.39 o 
   2   3   0       19.61       23.61      1.03 o 
   3   3   0        4.93       10.74      0.76 o 
   4   3   0       52.63       45.10      4.10 o 
   5   3   0        1.38        0.50      0.44 o 
   6   3   0       13.67        9.60      1.30 o 
   7   3   0       16.90       19.38      2.22 o 
   8   3   0       37.61       39.04      2.73 o 
  -8   4   0        0.36        0.02      1.41 o 
  -7   4   0        6.49        5.74      1.03 o 
  -6   4   0       18.01       17.66      1.18 o 
  -5   4   0        4.23        3.02      0.56 o 
  -4   4   0        0.27        0.89      0.41 o 
  -3   4   0      325.83      338.79      3.78 o 
  -2   4   0      267.44      288.05      3.79 o 
  -1   4   0        9.38        7.03      0.37 o 
   0   4   0      329.19      383.33      2.56 o 
   1   4   0       61.03       63.78      1.36 o 
   2   4   0      834.16      849.87      7.24 o 
   3   4   0      143.87      147.52      2.20 o 
   4   4   0       11.42       14.77      1.95 o 
   5   4   0      223.64      240.67      4.97 o 
   6   4   0       10.44        8.56      1.32 o 
   7   4   0       12.97       19.09      2.15 o 
   8   4   0       15.02       17.85      1.66 o 
  -8   5   0        6.48        6.96      2.04 o 
  -7   5   0       58.83       52.88      2.27 o 
  -6   5   0       83.15       77.32      2.49 o 
  -5   5   0       47.25       48.10      1.56 o 
  -4   5   0       72.22       69.64      1.71 o 
  -3   5   0       17.98       20.18      0.99 o 
  -2   5   0       60.53       56.38      0.97 o 
  -1   5   0       40.26       60.67      1.07 o 
   0   5   0       25.53       26.58      0.67 o 
   1   5   0      159.98      173.23      2.14 o 
   2   5   0        2.00        1.50      0.48 o 
   3   5   0      101.92       91.25      2.51 o 
   4   5   0      429.81      400.53      9.60 o 
   5   5   0       27.34       25.81      2.01 o 
   6   5   0        0.23        0.80      0.84 o 
   7   5   0        2.51        2.71      1.23 o 
   8   5   0       47.31       54.67      3.33 o 
  -7   6   0       11.77       12.51      1.75 o 
  -6   6   0        6.56        8.72      1.18 o 
  -5   6   0        0.11        1.05      0.53 o 
  -4   6   0      105.55      110.56      2.26 o 
  -3   6   0      900.59      891.10      7.49 o 
  -2   6   0       68.39       68.84      1.22 o 
  -1   6   0       76.75       79.44      1.05 o 
   0   6   0       24.91       13.55      0.53 o 
   1   6   0     1046.58     1104.82      7.26 o 
   2   6   0       27.30       23.73      0.99 o 
   3   6   0      236.73      255.91      5.21 o 
   4   6   0       57.99       56.43      1.89 o 
   5   6   0       76.03       65.79      2.79 o 
   6   6   0       53.19       60.01      2.86 o 
   7   6   0      111.32      107.17      3.98 o 
   8   6   0       34.33       34.36      3.58 o 
  -7   7   0       33.66       36.09      4.96 o 
  -6   7   0      109.37      115.50      3.29 o 
  -5   7   0        0.97        1.63      0.73 o 
  -4   7   0        6.97        8.23      1.04 o 
  -3   7   0      286.26      253.98      3.70 o 
  -2   7   0      288.38      297.21      3.13 o 
  -1   7   0      210.92      202.95      2.30 o 
   0   7   0       46.18       39.19      0.86 o 
   1   7   0      120.83      127.28      1.76 o 
   2   7   0       65.55       70.14      1.62 o 
   3   7   0       12.03       15.23      1.19 o 
   4   7   0      260.99      252.21      5.64 o 
   5   7   0       20.92       14.99      1.75 o 
   6   7   0        7.37        5.65      1.39 o 
   7   7   0        0.07       -0.31      1.10 o 
  -6   8   0        4.64        3.86      1.34 o 
  -5   8   0       83.66       90.41      2.87 o 
  -4   8   0       94.42       88.37      2.69 o 
  -3   8   0      124.54      129.75      3.10 o 
  -2   8   0        1.86        2.15      0.47 o 
  -1   8   0       24.35       21.66      1.11 o 
   0   8   0       35.15       36.16      0.92 o 
   1   8   0      751.48      756.83      5.91 o 
   2   8   0       41.78       46.05      1.26 o 
   3   8   0       16.76       17.97      1.36 o 
   4   8   0        3.03        4.10      0.92 o 
   5   8   0        8.67        4.96      1.26 o 
   6   8   0       25.29       22.33      2.33 o 
   7   8   0        8.58        5.45      1.62 o 
  -6   9   0       41.42       39.38      9.06 o 
  -5   9   0        2.78        4.14      1.26 o 
  -4   9   0       12.72       13.24      1.38 o 
  -3   9   0       16.14       14.77      2.82 o 
  -2   9   0       16.78       18.33      1.12 o 
  -1   9   0      249.90      259.16      3.65 o 
   0   9   0        1.81        2.07      0.49 o 
   1   9   0       41.41       37.47      1.13 o 
   2   9   0       29.42       33.11      1.27 o 
   3   9   0        1.87        3.99      0.82 o 
   4   9   0       47.63       49.81      2.10 o 
   5   9   0       43.00       49.12      2.77 o 
   6   9   0        2.46        0.94      1.15 o 
  -5  10   0       42.23       40.04      2.99 o 
  -4  10   0        3.09        5.66      1.42 o 
  -3  10   0       69.56       65.80      3.08 o 
  -2  10   0        1.77        2.80      0.63 o 
  -1  10   0       28.34       28.27      1.37 o 
   0  10   0       12.07       10.50      0.96 o 
   1  10   0       47.10       44.12      1.78 o 
   2  10   0      194.18      196.47      4.43 o 
   3  10   0       17.61       18.38      1.54 o 
   4  10   0       11.01        9.79      1.55 o 
   5  10   0       12.55        9.40      1.72 o 
   6  10   0       75.91       82.16      3.84 o 
  -4  11   0        3.96        6.69      1.56 o 
  -3  11   0        3.17        2.25      1.38 o 
  -2  11   0        0.32       -0.04      0.61 o 
  -1  11   0       60.32       66.41      2.16 o 
   0  11   0        1.93        2.88      0.79 o 
   1  11   0      122.01      116.90      2.94 o 
   2  11   0        0.78        0.40      0.58 o 
   3  11   0       44.38       52.11      2.33 o 
   4  11   0        0.94        1.95      0.92 o 
   5  11   0       26.31       33.41      2.31 o 
  -3  12   0       53.20       51.46      3.23 o 
  -2  12   0       20.97       24.63      5.23 o 
  -1  12   0        0.99        0.26      1.25 o 
   0  12   0        1.34        2.27      0.94 o 
   1  12   0       38.04       31.22      3.53 o 
   2  12   0       62.76       68.05      2.78 o 
   3  12   0        5.26        4.61      0.87 o 
   0  13   0        5.14        3.04      0.89 o 
   1  13   0       14.53       14.05      1.63 o 
  -3 -12   1       24.66       23.61      1.73 o 
  -2 -12   1        0.03        0.33      0.84 o 
  -1 -12   1        2.71        3.50      0.89 o 
   0 -12   1       47.51       47.98      2.08 o 
   1 -12   1        7.54        8.24      1.06 o 
   2 -12   1        7.01        6.42      1.51 o 
   3 -12   1       47.41       53.96      3.11 o 
  -4 -11   1       23.74       24.83      1.99 o 
  -3 -11   1      100.16       96.29      2.40 o 
  -2 -11   1        0.90        0.96      0.67 o 
  -1 -11   1       45.92       40.19      3.44 o 
   0 -11   1       19.56       17.78      1.61 o 
   1 -11   1        1.30        1.01      0.60 o 
   2 -11   1        0.67        2.12      1.81 o 
   3 -11   1       10.75        9.86      1.63 o 
   4 -11   1       14.72       12.69      1.92 o 
  -5 -10   1        1.65        1.24      1.60 o 
  -4 -10   1       41.94       43.24      2.17 o 
  -3 -10   1       79.39       90.67      2.74 o 
  -2 -10   1      138.73      141.40      2.68 o 
  -1 -10   1      123.25      115.81      2.86 o 
   0 -10   1        5.98        5.38      0.76 o 
   1 -10   1       12.88       12.32      1.42 o 
   2 -10   1       26.30       32.27      1.43 o 
   3 -10   1       49.52       52.97      2.79 o 
   4 -10   1        1.24        1.58      1.09 o 
   5 -10   1        0.96        3.28      1.24 o 
  -6  -9   1        1.76        0.25      1.12 o 
  -5  -9   1       44.91       43.68      2.87 o 
  -4  -9   1       14.93       16.74      2.59 o 
  -3  -9   1       22.19       20.71      1.55 o 
  -2  -9   1        1.17        1.05      0.58 o 
  -1  -9   1      164.96      165.13      2.29 o 
   0  -9   1      155.58      143.44      2.64 o 
   1  -9   1       22.96       26.84      1.30 o 
   2  -9   1       18.49       18.96      1.13 o 
   3  -9   1       54.14       57.96      4.44 o 
   4  -9   1        5.77        4.53      0.97 o 
   5  -9   1        2.91        2.78      0.85 o 
   6  -9   1       89.80       90.82      3.84 o 
  -7  -8   1       10.32       11.54      1.91 o 
  -6  -8   1       13.58       11.90      1.82 o 
  -5  -8   1       52.13       42.31      2.77 o 
  -4  -8   1       75.29       67.79      2.31 o 
  -3  -8   1      209.82      213.77      4.89 o 
  -2  -8   1        0.01       -0.11      0.36 o 
  -1  -8   1      109.79      119.91      1.84 o 
   0  -8   1       60.26       55.36      1.11 o 
   1  -8   1       70.40       62.33      2.25 o 
   2  -8   1      224.46      243.60      4.16 o 
   3  -8   1      157.64      161.58      4.28 o 
   4  -8   1       74.60       68.15      2.36 o 
   5  -8   1        1.31        1.36      0.75 o 
   6  -8   1       30.19       31.60      2.59 o 
  -7  -7   1       55.20       49.79      5.11 o 
  -6  -7   1       57.59       48.61      2.74 o 
  -5  -7   1       35.81       26.42      2.29 o 
  -4  -7   1       17.03       13.89      1.89 o 
  -3  -7   1       33.62       35.01      1.53 o 
  -2  -7   1      197.96      199.83      2.74 o 
  -1  -7   1      362.29      371.36      3.41 o 
   0  -7   1      451.78      472.94      3.69 o 
   1  -7   1      417.30      406.33      3.67 o 
   2  -7   1        0.68        0.87      0.31 o 
   3  -7   1       16.76       20.81      1.17 o 
   4  -7   1      191.42      185.37      3.79 o 
   5  -7   1       31.49       38.28      1.92 o 
   6  -7   1       38.12       46.12      2.49 o 
   7  -7   1        2.53        3.33      1.30 o 
  -8  -6   1        8.93        8.57      1.78 o 
  -7  -6   1        0.42        0.10      1.09 o 
  -6  -6   1       87.26       79.98      3.36 o 
  -5  -6   1       99.46      107.03      5.22 o 
  -4  -6   1      134.44      134.70      2.95 o 
  -3  -6   1      117.34      112.46      2.50 o 
  -2  -6   1      153.27      177.80      2.73 o 
  -1  -6   1      220.42      220.15      2.23 o 
   0  -6   1       29.35       33.30      0.65 o 
   1  -6   1      466.69      458.70      3.48 o 
   2  -6   1      187.40      160.02      1.87 o 
   3  -6   1       36.10       42.43      1.35 o 
   4  -6   1      272.71      262.78      3.25 o 
   5  -6   1        5.36        8.77      1.06 o 
   6  -6   1        3.23        3.27      1.13 o 
   7  -6   1       24.34       20.57      2.09 o 
  -8  -5   1        0.06        0.87      1.16 o 
  -7  -5   1        2.99        4.51      1.42 o 
  -6  -5   1       13.11       17.27      1.87 o 
  -5  -5   1       88.17       86.62      3.04 o 
  -4  -5   1       66.39       56.11      2.41 o 
  -3  -5   1       21.92       18.81      1.17 o 
  -2  -5   1       10.80       12.47      0.90 o 
  -1  -5   1       47.39       45.56      0.77 o 
   0  -5   1      330.50      339.79      2.51 o 
   1  -5   1      243.02      261.39      2.45 o 
   2  -5   1       69.17       68.12      1.03 o 
   3  -5   1      466.39      427.91      4.14 o 
   4  -5   1      268.36      267.21      3.55 o 
   5  -5   1        3.57        5.06      0.68 o 
   6  -5   1        1.06        0.80      0.93 o 
   7  -5   1       59.47       61.57      2.40 o 
  -8  -4   1       32.75       35.75      2.24 o 
  -7  -4   1       13.59       14.99      1.83 o 
  -6  -4   1       56.56       62.03      2.72 o 
  -5  -4   1      119.50      119.86      3.41 o 
  -4  -4   1       20.46       17.75      1.48 o 
  -3  -4   1      275.46      299.75      3.24 o 
  -2  -4   1       58.58       51.21      1.07 o 
  -1  -4   1        1.36        6.18      0.70 o 
   0  -4   1      281.56      283.62      2.05 o 
   1  -4   1      287.08      338.95      5.61 o 
   2  -4   1     1069.24     1179.52      8.19 o 
   3  -4   1        0.09        0.54      0.33 o 
   4  -4   1      510.51      502.68      5.26 o 
   5  -4   1       98.99       96.90      2.05 o 
   6  -4   1       50.96       44.53      1.89 o 
   7  -4   1        3.58        1.64      0.77 o 
  -8  -3   1        0.48       -0.49      0.79 o 
  -7  -3   1        2.25        1.18      0.75 o 
  -6  -3   1        6.48        3.23      0.95 o 
  -5  -3   1       66.76       65.94      1.84 o 
  -4  -3   1      195.94      192.94      3.03 o 
  -3  -3   1       67.86       66.40      1.46 o 
  -2  -3   1      159.28      140.35      1.92 o 
  -1  -3   1      173.50      173.29      1.95 o 
   0  -3   1        4.28        6.73      0.39 o 
   1  -3   1     1104.35     1153.96      9.06 o 
   2  -3   1      168.23      175.96      2.19 o 
   3  -3   1       14.23       17.17      0.78 o 
   4  -3   1      338.53      340.67      3.87 o 
   5  -3   1       25.80       25.65      1.08 o 
   6  -3   1        0.01        0.12      0.44 o 
   7  -3   1      244.06      244.17      4.64 o 
   8  -3   1        0.31        0.23      1.30 o 
  -8  -2   1       62.83       62.65      2.88 o 
  -7  -2   1        6.70        9.11      1.10 o 
  -6  -2   1        6.86        7.30      0.76 o 
  -5  -2   1        2.00        2.10      0.54 o 
  -4  -2   1       59.22       60.46      1.79 o 
  -3  -2   1       65.64       61.37      1.38 o 
  -2  -2   1       32.66       42.81      0.95 o 
  -1  -2   1      492.55      554.00      3.89 o 
   0  -2   1      724.26      692.97      6.05 o 
   1  -2   1      187.79      175.49      2.08 o 
   2  -2   1      350.06      407.79      5.16 o 
   3  -2   1      341.34      345.16      5.07 o 
   4  -2   1      603.70      582.83      6.50 o 
   5  -2   1      108.68       99.72      1.96 o 
   6  -2   1       80.39       85.64      1.99 o 
   7  -2   1       26.53       27.32      1.78 o 
   8  -2   1       38.89       40.89      2.47 o 
  -8  -1   1        0.03        0.65      0.91 o 
  -7  -1   1       11.48       13.22      1.24 o 
  -6  -1   1      135.18      131.93      2.42 o 
  -5  -1   1        0.02        0.89      0.32 o 
  -4  -1   1      674.22      684.80      6.30 o 
  -3  -1   1      120.19      110.69      1.88 o 
  -2  -1   1       71.31       81.35      1.34 o 
  -1  -1   1     2692.51     2507.57     40.82 o 
   0  -1   1      438.33      482.19      6.38 o 
   1  -1   1     8910.49     8217.39    106.63 o 
   2  -1   1      833.75      800.56      7.18 o 
   3  -1   1       25.95       38.42      1.05 o 
   4  -1   1       56.89       53.77      1.12 o 
   5  -1   1      171.46      186.57      2.89 o 
   6  -1   1        5.45        9.16      0.83 o 
   7  -1   1      153.23      154.65      2.91 o 
   8  -1   1       23.22       25.86      2.27 o 
  -8   0   1       59.48       64.59      2.40 o 
  -7   0   1       59.22       55.80      2.07 o 
  -6   0   1       44.50       50.96      1.82 o 
  -5   0   1        0.37        0.74      0.33 o 
  -4   0   1       74.93       72.58      1.26 o 
  -3   0   1      479.18      433.47      3.61 o 
  -2   0   1     4669.42     4654.97     53.96 o 
  -1   0   1     3321.57     3205.51     52.75 o 
   1   0   1      764.41      668.80      9.33 o 
   2   0   1      415.75      426.71      6.78 o 
   3   0   1     2259.94     2249.01     19.69 o 
   4   0   1      506.37      508.74      5.07 o 
   5   0   1      465.64      503.39      4.59 o 
   6   0   1       38.69       40.19      1.36 o 
   7   0   1       35.24       34.30      1.72 o 
   8   0   1       72.90       68.62      3.05 o 
  -8   1   1       46.76       44.40      2.91 o 
  -7   1   1       30.14       24.30      1.90 o 
  -6   1   1      243.90      227.73      3.39 o 
  -5   1   1       93.49      101.64      1.50 o 
  -4   1   1     1888.11     1915.09     12.16 o 
  -3   1   1      481.69      464.88      3.82 o 
  -2   1   1      113.83      111.65      1.94 o 
  -1   1   1     3474.23     3300.22     29.18 o 
   0   1   1      674.56      704.27      5.03 o 
   1   1   1     5636.76     4990.76     70.11 o 
   2   1   1     1137.60     1109.01     17.27 o 
   3   1   1      300.33      272.07      5.76 o 
   4   1   1        0.94        0.68      0.49 o 
   5   1   1      135.07      133.66      2.23 o 
   6   1   1       17.32       13.75      0.84 o 
   7   1   1      271.80      283.30      7.65 o 
   8   1   1       24.18       26.16      3.03 o 
  -8   2   1      107.29      106.44      6.72 o 
  -7   2   1       69.94       66.34      4.25 o 
  -6   2   1       55.54       49.70      1.68 o 
  -5   2   1       55.52       54.53      1.54 o 
  -4   2   1       28.45       20.99      1.40 o 
  -3   2   1      177.37      144.27      2.00 o 
  -2   2   1       14.01        9.82      0.58 o 
  -1   2   1      181.69      182.29      1.90 o 
   0   2   1     1267.89     1271.29      9.77 o 
   1   2   1     2855.13     2959.86     44.60 o 
   2   2   1      671.05      694.82      7.95 o 
   3   2   1     1518.60     1500.88     22.86 o 
   4   2   1       39.73       19.71      1.17 o 
   5   2   1      168.75      197.15      4.08 o 
   6   2   1        9.19       10.53      0.79 o 
   7   2   1       16.72       17.51      1.38 o 
   8   2   1       72.89       73.97      2.97 o 
  -8   3   1        6.50        2.01      1.59 o 
  -7   3   1       36.71       35.67      1.97 o 
  -6   3   1        1.31        1.88      0.55 o 
  -5   3   1       58.90       59.73      2.33 o 
  -4   3   1      206.86      220.08      2.95 o 
  -3   3   1        5.30        1.37      0.32 o 
  -2   3   1      444.01      465.54      4.37 o 
  -1   3   1       81.25       90.56      1.09 o 
   0   3   1     1267.61     1232.38      8.48 o 
   1   3   1        9.02        7.34      0.30 o 
   2   3   1      421.87      451.44      5.84 o 
   3   3   1       11.34        7.82      0.72 o 
   4   3   1       22.84       21.44      1.23 o 
   5   3   1        3.76        1.92      0.62 o 
   6   3   1        0.63        2.52      0.88 o 
   7   3   1      126.88      142.76      3.99 o 
   8   3   1       19.36       24.21      3.02 o 
  -8   4   1        8.84        7.34      2.07 o 
  -7   4   1       49.96       47.58      2.58 o 
  -6   4   1       64.88       59.24      1.78 o 
  -5   4   1       22.56       18.30      1.09 o 
  -4   4   1       36.74       30.21      1.14 o 
  -3   4   1       54.10       46.91      1.71 o 
  -2   4   1      212.75      223.47      2.72 o 
  -1   4   1      334.18      350.47      2.84 o 
   0   4   1       69.88       66.53      1.30 o 
   1   4   1       42.44       46.14      0.86 o 
   2   4   1        0.64        2.01      0.47 o 
   3   4   1       79.15       74.71      1.47 o 
   4   4   1      151.96      135.08      3.01 o 
   5   4   1      195.85      194.54      6.30 o 
   6   4   1        0.24        1.31      0.85 o 
   7   4   1       12.86       14.62      1.81 o 
   8   4   1        5.96        6.12      1.16 o 
  -8   5   1        3.72        0.57      1.61 o 
  -7   5   1       31.62       31.24      2.49 o 
  -6   5   1       35.33       44.35      2.21 o 
  -5   5   1       35.67       40.11      1.46 o 
  -4   5   1       66.62       52.96      1.53 o 
  -3   5   1      520.76      513.06      5.31 o 
  -2   5   1      155.48      166.92      1.72 o 
  -1   5   1       43.60       51.31      0.92 o 
   0   5   1       56.06       54.68      0.73 o 
   1   5   1       15.66       15.19      0.64 o 
   2   5   1      165.20      191.34      2.38 o 
   3   5   1        2.63        7.79      3.97 o 
   4   5   1       14.14       10.31      1.80 o 
   5   5   1        0.01       -0.27      0.87 o 
   6   5   1       24.55       24.08      3.55 o 
   7   5   1        4.65        6.06      1.39 o 
   8   5   1       22.81       22.99      2.42 o 
  -7   6   1       58.88       65.18      5.60 o 
  -6   6   1        7.89       13.35      1.38 o 
  -5   6   1       61.77       60.59      1.83 o 
  -4   6   1       32.38       37.62      1.63 o 
  -3   6   1       64.33       65.27      1.46 o 
  -2   6   1      269.30      249.24      2.63 o 
  -1   6   1       11.37       11.51      0.50 o 
   0   6   1      483.66      490.06      3.39 o 
   1   6   1       53.21       47.59      1.58 o 
   2   6   1        0.70        0.49      0.52 o 
   3   6   1       88.74       99.18      2.76 o 
   4   6   1       23.81       24.59      1.61 o 
   5   6   1       92.92       77.15      2.97 o 
   6   6   1      185.67      170.27      8.92 o 
   7   6   1       93.81      101.03      3.87 o 
   8   6   1        3.13        3.53      2.08 o 
  -7   7   1       51.70       64.06      3.92 o 
  -6   7   1       22.20       23.02      1.81 o 
  -5   7   1       10.62       10.82      1.00 o 
  -4   7   1       29.14       32.61      1.42 o 
  -3   7   1      898.21      880.93      8.72 o 
  -2   7   1       22.72       22.71      0.96 o 
  -1   7   1        9.96        7.61      0.55 o 
   0   7   1       12.14       14.76      0.56 o 
   1   7   1       45.14       52.36      1.22 o 
   2   7   1      157.11      182.85      2.58 o 
   3   7   1        1.82        2.50      0.68 o 
   4   7   1       70.95       63.84      2.64 o 
   5   7   1        1.53        0.62      0.87 o 
   6   7   1       53.71       46.79      2.61 o 
   7   7   1        1.14        0.30      1.03 o 
  -6   8   1        9.08        8.81      1.60 o 
  -5   8   1       21.06       22.36      1.76 o 
  -4   8   1        1.85        2.44      0.78 o 
  -3   8   1       32.50       29.97      2.08 o 
  -2   8   1       70.40       68.46      2.25 o 
  -1   8   1       57.93       58.58      1.52 o 
   0   8   1      310.28      305.66      3.14 o 
   1   8   1       13.48       13.82      0.83 o 
   2   8   1       17.79       17.02      0.98 o 
   3   8   1       62.94       69.36      2.60 o 
   4   8   1        1.54        1.96      0.69 o 
   5   8   1       17.70       14.36      1.81 o 
   6   8   1       66.44       57.25      5.18 o 
   7   8   1       33.46       39.27      5.79 o 
  -6   9   1        0.85        3.61      1.37 o 
  -5   9   1       37.52       40.49      3.15 o 
  -4   9   1       71.63       69.18      2.51 o 
  -3   9   1      102.79       95.45      2.76 o 
  -2   9   1       31.84       34.34      1.38 o 
  -1   9   1        1.21        1.23      0.63 o 
   0   9   1       91.82       90.29      1.76 o 
   1   9   1        2.22        2.67      0.50 o 
   2   9   1       52.87       55.65      1.58 o 
   3   9   1       36.48       35.83      1.77 o 
   4   9   1       12.70       12.28      1.27 o 
   5   9   1        4.40        2.66      1.17 o 
   6   9   1        2.82       -0.44      1.35 o 
  -5  10   1       26.67       28.48      6.77 o 
  -4  10   1        0.48       -0.70      0.95 o 
  -3  10   1        1.42        2.39      1.12 o 
  -2  10   1       14.00       13.81      1.04 o 
  -1  10   1       10.57        9.65      0.98 o 
   0  10   1       87.86       78.63      2.25 o 
   1  10   1       34.14       34.28      1.62 o 
   2  10   1       35.52       33.41      1.39 o 
   3  10   1        1.91        2.59      1.24 o 
   4  10   1       46.53       50.83      2.20 o 
   5  10   1       20.22       24.46      1.89 o 
   6  10   1       29.54       35.05      2.98 o 
  -4  11   1       83.37       81.59      4.54 o 
  -3  11   1        4.39        9.42      1.72 o 
  -2  11   1       37.33       49.93      2.84 o 
  -1  11   1       24.71       28.71      1.63 o 
   0  11   1        0.70        0.84      0.92 o 
   1  11   1       31.75       28.21      1.75 o 
   2  11   1       76.62       75.95      2.05 o 
   3  11   1        2.83        3.32      0.74 o 
   4  11   1       60.53       62.49      2.55 o 
   5  11   1        0.14        1.48      1.04 o 
  -3  12   1        0.61        1.87      1.34 o 
  -2  12   1        1.60        2.25      2.11 o 
  -1  12   1        4.60        4.92      0.91 o 
   0  12   1       69.47       60.29      3.11 o 
   1  12   1       25.63       25.82      2.28 o 
   2  12   1        7.59        8.81      1.91 o 
   3  12   1       27.70       29.74      1.75 o 
   4  12   1       18.10       19.87      1.81 o 
  -1  13   1       10.87       13.97      1.31 o 
   0  13   1       26.14       25.90      1.79 o 
   1  13   1        8.74        8.91      3.01 o 
  -3 -12   2        7.83        8.16      1.48 o 
  -2 -12   2       32.36       27.00      2.10 o 
  -1 -12   2        7.19        6.99      1.07 o 
   0 -12   2       36.15       35.64      1.88 o 
   1 -12   2        9.23        7.83      1.04 o 
   2 -12   2        0.63        0.83      1.08 o 
  -4 -11   2        3.85        4.89      1.16 o 
  -3 -11   2        0.05       -0.55      0.55 o 
  -2 -11   2       65.17       65.71      2.65 o 
  -1 -11   2       19.48       21.58      2.72 o 
   0 -11   2        1.96        2.06      0.76 o 
   1 -11   2        6.38        6.13      1.55 o 
   2 -11   2       48.47       59.42      3.07 o 
   3 -11   2        0.12        0.01      0.77 o 
   4 -11   2       60.74       65.26      3.39 o 
  -5 -10   2       44.91       42.73      3.28 o 
  -4 -10   2        4.70        4.06      2.12 o 
  -3 -10   2        0.02        0.40      0.54 o 
  -2 -10   2       14.78       16.01      1.15 o 
  -1 -10   2       16.06       14.78      1.10 o 
   0 -10   2      104.01       93.37      3.72 o 
   1 -10   2        1.61        0.76      0.52 o 
   2 -10   2        7.68       10.34      1.29 o 
   3 -10   2        2.73        4.60      1.23 o 
   4 -10   2        0.27        1.21      0.98 o 
   5 -10   2       50.30       46.55      3.79 o 
  -6  -9   2        2.84        1.60      1.50 o 
  -5  -9   2        0.27        0.65      1.05 o 
  -4  -9   2       18.66       16.95      1.55 o 
  -3  -9   2       15.69       16.14      1.39 o 
  -2  -9   2      435.15      432.71      4.61 o 
  -1  -9   2        0.48        1.43      0.46 o 
   0  -9   2       23.22       17.06      1.12 o 
   1  -9   2       10.53       11.11      0.90 o 
   2  -9   2       78.21       86.41      1.88 o 
   3  -9   2       68.49       64.09      2.88 o 
   4  -9   2      166.63      170.11      3.93 o 
   5  -9   2       29.37       30.24      2.03 o 
   6  -9   2        0.00        0.36      1.03 o 
  -7  -8   2        0.67       -0.43      1.44 o 
  -6  -8   2        6.66        2.39      1.31 o 
  -5  -8   2      177.75      160.61      4.74 o 
  -4  -8   2       29.08       25.65      1.89 o 
  -3  -8   2        3.97        2.55      0.76 o 
  -2  -8   2       11.66       11.93      0.81 o 
  -1  -8   2      377.92      377.81      3.66 o 
   0  -8   2      230.70      219.77      2.53 o 
   1  -8   2        4.18        5.16      0.66 o 
   2  -8   2      406.82      384.67      4.41 o 
   3  -8   2        3.67        3.37      1.27 o 
   4  -8   2       21.57       21.51      1.61 o 
   5  -8   2       63.35       69.22      2.82 o 
   6  -8   2       24.84       28.19      2.44 o 
  -7  -7   2        7.39        6.88      1.72 o 
  -6  -7   2       14.58       10.65      1.71 o 
  -5  -7   2       10.19        7.40      1.38 o 
  -4  -7   2      119.44      117.09      3.17 o 
  -3  -7   2       71.70       64.10      2.03 o 
  -2  -7   2      616.24      633.20      6.11 o 
  -1  -7   2      200.24      198.94      2.32 o 
   0  -7   2       67.69       71.17      1.20 o 
   1  -7   2       35.68       41.30      1.31 o 
   2  -7   2      495.73      448.54      3.97 o 
   3  -7   2      641.70      636.81      9.00 o 
   4  -7   2       65.24       74.44      2.37 o 
   5  -7   2        1.14        2.19      0.77 o 
   6  -7   2       22.61       24.38      1.82 o 
  -7  -6   2        3.57        0.43      1.18 o 
  -6  -6   2       14.46       17.37      2.02 o 
  -5  -6   2      152.77      145.96      4.18 o 
  -4  -6   2      347.85      326.13      6.21 o 
  -3  -6   2      167.34      167.97      3.17 o 
  -2  -6   2        3.47        3.41      0.45 o 
  -1  -6   2      280.84      284.59      2.46 o 
   0  -6   2      620.02      585.76      3.92 o 
   1  -6   2      147.34      135.74      1.55 o 
   2  -6   2       99.20       93.23      1.45 o 
   3  -6   2        0.06        0.08      0.39 o 
   4  -6   2       43.25       32.83      1.29 o 
   5  -6   2        8.96        7.73      1.05 o 
   6  -6   2       73.08       76.16      3.00 o 
   7  -6   2       19.24       18.98      3.09 o 
  -8  -5   2        6.88        9.90      1.97 o 
  -7  -5   2       49.43       58.58      3.06 o 
  -6  -5   2       97.09      103.72      3.59 o 
  -5  -5   2       15.19       19.51      1.85 o 
  -4  -5   2       47.01       47.42      2.20 o 
  -3  -5   2       36.95       34.73      1.36 o 
  -2  -5   2       34.20       33.23      1.19 o 
  -1  -5   2       96.83       91.90      1.28 o 
   0  -5   2        0.01        1.27      0.58 o 
   1  -5   2      643.81      687.96      5.01 o 
   2  -5   2       31.79       37.20      0.88 o 
   3  -5   2      414.05      394.60      4.51 o 
   4  -5   2        1.43        1.63      0.69 o 
   5  -5   2       53.15       52.58      1.97 o 
   6  -5   2        1.60        1.72      0.70 o 
   7  -5   2       22.05       19.75      1.68 o 
   8  -5   2        3.18        4.74      1.71 o 
  -8  -4   2       42.89       41.51      2.33 o 
  -7  -4   2        1.50       -0.68      0.98 o 
  -6  -4   2       38.53       37.64      3.40 o 
  -5  -4   2       52.59       49.97      2.30 o 
  -4  -4   2      110.31      104.04      2.98 o 
  -3  -4   2      201.32      201.14      2.52 o 
  -2  -4   2      158.11      181.16      2.32 o 
  -1  -4   2      144.70      150.21      1.32 o 
   0  -4   2        3.52       10.05      0.37 o 
   1  -4   2      234.19      251.92      2.48 o 
   2  -4   2       30.89       29.02      1.36 o 
   3  -4   2        0.51        0.80      0.33 o 
   4  -4   2       92.09       93.53      1.86 o 
   5  -4   2       87.33       87.05      2.14 o 
   6  -4   2       36.06       29.08      1.78 o 
   7  -4   2       57.90       45.55      2.06 o 
   8  -4   2       26.60       25.48      3.25 o 
  -8  -3   2        0.76        0.99      0.87 o 
  -7  -3   2       30.14       35.84      1.95 o 
  -6  -3   2        4.74        7.74      1.29 o 
  -5  -3   2        8.61        6.90      0.82 o 
  -4  -3   2       40.45       33.11      1.87 o 
  -3  -3   2        1.40        3.58      0.58 o 
  -2  -3   2      923.27      999.27      8.09 o 
  -1  -3   2        2.45        2.35      0.37 o 
   0  -3   2      436.41      465.72      3.33 o 
   1  -3   2      380.32      384.82      3.20 o 
   2  -3   2        5.28        6.88      0.48 o 
   3  -3   2       45.95       36.63      1.26 o 
   4  -3   2       38.13       28.98      2.12 o 
   5  -3   2      181.60      171.45      2.68 o 
   6  -3   2       60.24       55.50      1.99 o 
   7  -3   2       56.11       55.57      2.19 o 
  -8  -2   2       83.46       88.77      3.45 o 
  -7  -2   2       13.72       12.05      1.23 o 
  -6  -2   2       31.14       33.11      1.34 o 
  -5  -2   2       14.44       12.72      1.75 o 
  -4  -2   2      215.73      217.03      4.28 o 
  -3  -2   2       87.33       96.12      1.81 o 
  -2  -2   2      461.82      508.41      7.83 o 
  -1  -2   2     1018.45     1035.62      7.38 o 
   0  -2   2      913.05      941.84      7.74 o 
   1  -2   2       23.07       31.07      0.70 o 
   2  -2   2       24.01       27.86      0.98 o 
   3  -2   2      342.62      334.54      3.79 o 
   4  -2   2       91.34       96.82      1.73 o 
   5  -2   2       81.70       73.18      1.77 o 
   6  -2   2      262.46      267.63      4.49 o 
   7  -2   2       84.95       88.20      2.63 o 
   8  -2   2        9.93        9.17      2.25 o 
  -8  -1   2       16.52       16.07      1.86 o 
  -7  -1   2      114.40      110.02      2.89 o 
  -6  -1   2        0.07        0.16      0.42 o 
  -5  -1   2        5.37        5.59      0.76 o 
  -4  -1   2       14.33       14.05      0.72 o 
  -3  -1   2       24.98       25.76      1.29 o 
  -2  -1   2      837.82      897.92      8.43 o 
  -1  -1   2    13278.16    11727.47    208.35 o 
   0  -1   2      484.70      541.70      5.13 o 
   1  -1   2        3.08        3.67      0.31 o 
   2  -1   2        6.19        6.93      0.48 o 
   3  -1   2      253.50      235.08      2.85 o 
   4  -1   2     1017.87     1094.13      8.84 o 
   5  -1   2       33.12       41.44      1.25 o 
   6  -1   2       18.81       22.39      1.43 o 
   7  -1   2        0.82        1.82      0.68 o 
   8  -1   2        1.04        1.34      1.42 o 
  -8   0   2       97.67       90.33      3.38 o 
  -7   0   2       19.88       21.41      1.55 o 
  -6   0   2       57.58       56.54      1.82 o 
  -5   0   2      123.91      118.64      1.67 o 
  -4   0   2      776.40      746.89      6.32 o 
  -3   0   2     2378.15     2472.53     16.83 o 
  -2   0   2       18.57       26.55      0.61 o 
  -1   0   2       14.57       20.98      1.02 o 
   0   0   2     1259.18     1231.82     10.48 o 
   1   0   2     2958.44     2990.63     54.49 o 
   2   0   2      172.42      135.05      2.69 o 
   3   0   2      862.48      819.04      9.14 o 
   4   0   2       51.62       52.33      1.36 o 
   5   0   2       47.18       44.93      1.27 o 
   6   0   2       71.76       83.88      1.96 o 
   7   0   2       84.33       96.83      2.68 o 
   8   0   2       56.23       62.09      4.33 o 
  -8   1   2       65.60       79.23      5.11 o 
  -7   1   2      217.00      211.63      5.42 o 
  -6   1   2        3.40        3.13      0.71 o 
  -5   1   2      194.00      186.84      2.41 o 
  -4   1   2       41.50       49.71      0.97 o 
  -3   1   2       73.87       63.75      0.94 o 
  -2   1   2       34.06       28.54      0.69 o 
  -1   1   2     3360.14     3257.11     25.93 o 
   0   1   2     2694.26     2683.18     19.53 o 
   1   1   2     1971.37     1972.66     30.35 o 
   2   1   2       21.49       22.51      1.19 o 
   3   1   2       61.73       54.67      2.18 o 
   4   1   2     2020.99     2092.36     32.44 o 
   5   1   2       20.15       24.21      0.98 o 
   6   1   2        8.80       12.46      0.82 o 
   7   1   2       11.03        9.88      0.93 o 
   8   1   2        0.16        0.49      0.96 o 
  -8   2   2       34.36       36.68      2.11 o 
  -7   2   2        1.33        2.51      0.75 o 
  -6   2   2       16.27       13.07      1.16 o 
  -5   2   2        0.54        0.17      0.36 o 
  -4   2   2      255.29      242.91      2.61 o 
  -3   2   2     2504.87     2592.80     19.66 o 
  -2   2   2      467.03      555.30      5.48 o 
  -1   2   2      571.43      541.82      4.54 o 
   0   2   2     1020.28     1008.25      7.17 o 
   1   2   2    10441.58     9612.38    171.82 o 
   2   2   2      104.25      133.89      2.26 o 
   3   2   2        5.57        1.62      0.66 o 
   4   2   2      579.67      595.45     11.45 o 
   5   2   2        1.49        2.62      0.69 o 
   6   2   2       11.97       12.68      0.92 o 
   7   2   2       47.22       50.81      2.40 o 
  -8   3   2        1.28        0.17      1.38 o 
  -7   3   2       48.14       44.45      1.97 o 
  -6   3   2       10.54        8.64      0.85 o 
  -5   3   2       41.05       32.56      1.37 o 
  -4   3   2      203.83      220.11      2.97 o 
  -3   3   2       22.89       19.07      0.94 o 
  -2   3   2       44.21       54.13      1.13 o 
  -1   3   2        7.45       10.03      0.41 o 
   0   3   2      221.09      184.68      1.66 o 
   1   3   2       29.49       32.98      0.66 o 
   2   3   2      106.03       99.64      2.04 o 
   3   3   2       61.50       73.93      2.94 o 
   4   3   2     1189.18     1157.11     14.20 o 
   5   3   2      118.80      106.76      2.90 o 
   6   3   2       17.44       17.57      2.28 o 
   7   3   2        6.19        7.83      1.06 o 
  -8   4   2       37.53       33.79      3.60 o 
  -7   4   2       61.49       59.69      2.90 o 
  -6   4   2       11.92       13.58      1.64 o 
  -5   4   2       18.69       13.11      0.96 o 
  -4   4   2      101.77       97.40      2.20 o 
  -3   4   2      449.70      471.20      4.83 o 
  -2   4   2       95.94      121.37      1.87 o 
  -1   4   2        0.61        0.97      0.22 o 
   0   4   2      195.68      217.65      1.66 o 
   1   4   2      479.92      480.20      3.57 o 
   2   4   2        0.35        0.15      0.30 o 
   3   4   2      651.42      635.42      8.21 o 
   4   4   2      192.57      195.95      3.72 o 
   5   4   2        8.73        9.94      1.79 o 
   6   4   2        6.86        2.38      1.27 o 
   7   4   2       77.95       86.52      3.26 o 
   8   4   2       33.64       34.77      2.76 o 
  -8   5   2        4.85        4.44      1.88 o 
  -7   5   2       27.98       28.69      2.40 o 
  -6   5   2        0.10        0.60      0.51 o 
  -5   5   2       12.88       17.29      1.13 o 
  -4   5   2      433.76      428.30      4.94 o 
  -3   5   2      129.91      112.08      2.08 o 
  -2   5   2       10.82       13.68      0.57 o 
  -1   5   2        5.84        2.77      0.35 o 
   0   5   2     1231.75     1184.21      8.01 o 
   1   5   2      131.76      131.03      1.41 o 
   2   5   2       66.32       84.75      1.41 o 
   3   5   2       41.48       44.86      1.71 o 
   4   5   2      151.89      143.25      3.41 o 
   5   5   2       11.33        9.99      1.96 o 
   6   5   2       12.78       10.35      1.98 o 
   7   5   2       99.88      105.01      3.79 o 
   8   5   2        0.68       -0.21      1.01 o 
  -7   6   2       44.46       53.78      3.92 o 
  -6   6   2       46.60       48.52      2.80 o 
  -5   6   2        5.04        3.09      0.89 o 
  -4   6   2      474.19      451.21      5.27 o 
  -3   6   2      142.40      146.43      2.90 o 
  -2   6   2      467.84      456.43      3.75 o 
  -1   6   2       17.87       19.09      0.65 o 
   0   6   2        0.36       -0.07      0.15 o 
   1   6   2       68.07       71.97      1.54 o 
   2   6   2        1.38        3.60      0.42 o 
   3   6   2        9.53       14.01      1.24 o 
   4   6   2      113.01      116.55      5.07 o 
   5   6   2       36.65       36.15      2.93 o 
   6   6   2        8.84        9.91      2.86 o 
   7   6   2       12.60       11.08      1.73 o 
   8   6   2       15.68       11.78      1.94 o 
  -7   7   2        0.45        1.28      1.67 o 
  -6   7   2       79.54       74.95      2.69 o 
  -5   7   2       94.59       95.70      3.71 o 
  -4   7   2       90.87       82.81      2.33 o 
  -3   7   2       98.52       93.19      1.86 o 
  -2   7   2      405.31      404.18      4.31 o 
  -1   7   2       59.22       57.18      1.69 o 
   0   7   2      796.73      800.39      7.69 o 
   1   7   2       28.18       30.32      0.96 o 
   2   7   2       18.70       26.29      1.00 o 
   3   7   2        0.08        0.35      0.47 o 
   4   7   2        6.10        4.68      0.95 o 
   5   7   2      100.45       84.17      4.52 o 
   6   7   2       40.66       47.12      2.60 o 
   7   7   2       27.14       21.77      2.31 o 
  -6   8   2       16.09       21.88      2.24 o 
  -5   8   2        0.54        0.96      0.60 o 
  -4   8   2        0.28        1.06      0.62 o 
  -3   8   2       33.57       30.64      1.69 o 
  -2   8   2      543.99      583.34      5.80 o 
  -1   8   2       19.99       16.86      0.86 o 
   0   8   2       15.32       11.87      0.67 o 
   1   8   2       36.80       39.28      2.12 o 
   2   8   2        6.82       10.29      0.87 o 
   3   8   2       18.69       16.36      1.76 o 
   4   8   2       26.78       29.39      2.13 o 
   5   8   2        2.23        4.99      1.21 o 
   6   8   2       12.30       11.69      1.90 o 
   7   8   2       21.76       20.11      3.68 o 
  -6   9   2       66.58       67.50      3.39 o 
  -5   9   2        1.53        2.85      0.98 o 
  -4   9   2       20.52       17.16      2.23 o 
  -3   9   2        2.46        3.59      0.80 o 
  -2   9   2       14.45       17.64      1.12 o 
  -1   9   2        1.19        2.97      0.67 o 
   0   9   2       37.56       33.45      1.50 o 
   1   9   2       81.97       72.06      1.78 o 
   2   9   2        0.26        0.43      0.48 o 
   3   9   2        0.84        0.49      0.64 o 
   4   9   2       18.85       13.27      1.56 o 
   5   9   2      121.78      133.55      3.46 o 
   6   9   2        0.52        1.27      1.18 o 
  -5  10   2        2.41        2.20      1.54 o 
  -4  10   2        3.27        3.50      1.31 o 
  -3  10   2       21.68       19.50      2.11 o 
  -2  10   2       22.81       29.17      1.41 o 
  -1  10   2        6.13        5.21      0.80 o 
   0  10   2      101.36      103.03      2.58 o 
   1  10   2       17.58       14.92      1.05 o 
   2  10   2       20.55       22.10      1.26 o 
   3  10   2       30.57       34.39      3.32 o 
   4  10   2       36.79       39.36      1.92 o 
   5  10   2       28.35       32.63      2.16 o 
   6  10   2        1.82        0.86      1.11 o 
  -4  11   2        1.76        2.09      2.49 o 
  -3  11   2       44.61       47.29      3.40 o 
  -2  11   2        1.79        1.96      1.13 o 
  -1  11   2        2.35        1.57      1.06 o 
   0  11   2       95.26       88.93      2.61 o 
   1  11   2       67.39       65.42      2.52 o 
   2  11   2        7.15        8.67      1.26 o 
   3  11   2       58.24       52.14      1.79 o 
   4  11   2        0.59        0.18      0.74 o 
   5  11   2       36.03       31.82      2.72 o 
  -3  12   2       15.71       16.89      2.08 o 
  -2  12   2       70.08       68.22      3.42 o 
  -1  12   2       19.80       20.51      1.51 o 
   0  12   2        0.71        1.59      1.15 o 
   1  12   2       25.12       23.93      1.90 o 
   2  12   2        3.76        5.23      1.10 o 
   3  12   2      133.70      132.35      3.86 o 
   4  12   2        9.82        9.24      1.37 o 
  -1  13   2        1.61        1.87      0.76 o 
   0  13   2       25.15       27.23      1.84 o 
   1  13   2       12.94       10.43      1.40 o 
   2  13   2       40.58       41.85      2.49 o 
  -2 -12   3        7.56        8.18      1.28 o 
  -1 -12   3       23.92       22.44      1.68 o 
   0 -12   3        1.80        1.87      0.77 o 
   1 -12   3        0.97        0.44      0.71 o 
   2 -12   3        0.28        1.46      1.84 o 
  -4 -11   3       15.23       16.01      1.68 o 
  -3 -11   3       15.17       11.72      1.14 o 
  -2 -11   3        9.73       11.06      1.41 o 
  -1 -11   3        9.91       11.30      1.22 o 
   0 -11   3        1.08        3.33      1.00 o 
   1 -11   3       19.78       23.81      2.41 o 
   2 -11   3       38.68       47.45      2.53 o 
   3 -11   3        0.91        2.72      1.15 o 
   4 -11   3        1.01        4.00      1.28 o 
  -5 -10   3        0.66        2.63      1.33 o 
  -4 -10   3        0.00       -0.67      0.67 o 
  -3 -10   3        4.79        5.10      0.83 o 
  -2 -10   3       10.45        9.58      1.05 o 
  -1 -10   3       21.25       19.23      1.35 o 
   0 -10   3       24.59       26.22      1.15 o 
   1 -10   3       11.43        8.28      0.89 o 
   2 -10   3        4.61        6.85      1.15 o 
   3 -10   3       60.07       60.27      2.97 o 
   4 -10   3        0.01        1.37      1.01 o 
   5 -10   3       42.57       39.76      2.94 o 
  -6  -9   3        6.68        2.05      2.27 o 
  -5  -9   3        0.17       -0.97      0.99 o 
  -4  -9   3       56.32       46.40      2.10 o 
  -3  -9   3       13.36       12.66      1.31 o 
  -2  -9   3        8.87        9.63      0.79 o 
  -1  -9   3        6.56        6.80      0.64 o 
   0  -9   3        4.69        4.21      0.71 o 
   1  -9   3      111.76      110.97      2.45 o 
   2  -9   3        0.03        0.49      0.44 o 
   3  -9   3       94.21       89.46      4.34 o 
   4  -9   3        7.06        8.37      1.45 o 
   5  -9   3        0.07        2.10      0.78 o 
   6  -9   3       40.16       39.10      4.71 o 
  -6  -8   3       15.51       11.37      1.88 o 
  -5  -8   3        0.05        0.58      1.05 o 
  -4  -8   3       25.02       26.29      1.81 o 
  -3  -8   3       73.96       65.08      4.03 o 
  -2  -8   3      140.53      141.11      2.25 o 
  -1  -8   3        9.73       10.60      0.73 o 
   0  -8   3      357.74      356.84      3.88 o 
   1  -8   3        7.46        8.04      0.76 o 
   2  -8   3       83.52       73.59      1.78 o 
   3  -8   3      183.40      179.57      4.33 o 
   4  -8   3       75.61       78.92      2.54 o 
   5  -8   3       78.37       79.54      2.70 o 
   6  -8   3        0.18        1.39      1.52 o 
  -7  -7   3        0.57        0.32      1.11 o 
  -6  -7   3       11.19       13.40      4.32 o 
  -5  -7   3       29.92       29.54      2.41 o 
  -4  -7   3      229.70      217.30      4.13 o 
  -3  -7   3      138.56      141.50      3.06 o 
  -2  -7   3      104.27      109.32      1.85 o 
  -1  -7   3        4.35        4.18      0.51 o 
   0  -7   3      584.87      606.65      4.52 o 
   1  -7   3      337.61      289.60      2.96 o 
   2  -7   3       12.75       16.92      0.80 o 
   3  -7   3      343.99      324.77      4.57 o 
   4  -7   3        4.48        5.99      0.94 o 
   5  -7   3       16.95       20.54      1.62 o 
   6  -7   3       48.88       48.30      2.60 o 
   7  -7   3      107.50      118.24      6.54 o 
  -7  -6   3       59.60       63.82      3.26 o 
  -6  -6   3       10.66       11.59      1.74 o 
  -5  -6   3      109.61      104.21      6.12 o 
  -4  -6   3       15.58       13.04      1.56 o 
  -3  -6   3      150.58      157.50      3.11 o 
  -2  -6   3      260.45      260.51      2.86 o 
  -1  -6   3      629.33      661.56      4.72 o 
   0  -6   3      370.85      363.80      2.99 o 
   1  -6   3        0.02        0.72      0.30 o 
   2  -6   3       50.42       55.19      1.06 o 
   3  -6   3       93.61       95.57      1.88 o 
   4  -6   3      222.36      234.59      3.53 o 
   5  -6   3       21.65       21.97      2.30 o 
   6  -6   3       16.15       17.75      1.54 o 
   7  -6   3        1.10        1.77      1.52 o 
  -8  -5   3       53.31       55.29      3.48 o 
  -7  -5   3       11.17       12.26      1.79 o 
  -6  -5   3       28.02       33.18      3.65 o 
  -5  -5   3       37.21       44.42      2.36 o 
  -4  -5   3      221.08      236.41      6.17 o 
  -3  -5   3      148.91      142.62      2.78 o 
  -2  -5   3      296.19      279.50      2.81 o 
  -1  -5   3       19.25       17.03      0.49 o 
   0  -5   3      349.58      380.71      2.95 o 
   1  -5   3       29.24       30.43      0.76 o 
   2  -5   3       40.84       34.29      0.90 o 
   3  -5   3      394.59      371.68      4.03 o 
   4  -5   3        6.28        6.13      0.86 o 
   5  -5   3       33.98       32.60      1.59 o 
   6  -5   3        2.28        2.08      0.71 o 
   7  -5   3       27.49       23.32      2.80 o 
   8  -5   3        4.30        6.35      2.06 o 
  -8  -4   3       38.45       40.88      2.33 o 
  -7  -4   3       42.56       57.43      2.93 o 
  -6  -4   3      130.82      125.68      3.89 o 
  -5  -4   3      374.74      393.08      6.93 o 
  -4  -4   3       14.12       15.93      1.50 o 
  -3  -4   3        5.42        6.83      0.51 o 
  -2  -4   3       20.53       26.01      1.07 o 
  -1  -4   3       71.44       65.78      0.89 o 
   0  -4   3      196.82      188.32      1.67 o 
   1  -4   3       65.35       69.73      1.00 o 
   2  -4   3       22.63       17.39      1.38 o 
   3  -4   3      113.03      109.67      1.64 o 
   4  -4   3        0.51        1.20      0.42 o 
   5  -4   3        1.68        0.27      0.44 o 
   6  -4   3       62.31       53.48      2.04 o 
   7  -4   3        3.05        3.72      1.11 o 
   8  -4   3        0.00        3.03      1.49 o 
  -8  -3   3       12.56       15.38      2.00 o 
  -7  -3   3       30.03       32.63      2.39 o 
  -6  -3   3        0.02       -0.01      1.64 o 
  -5  -3   3       29.60       35.76      3.53 o 
  -4  -3   3      352.83      349.58      4.63 o 
  -3  -3   3       14.00       10.01      0.96 o 
  -2  -3   3      613.64      688.13      5.37 o 
  -1  -3   3       13.06       12.86      1.74 o 
   0  -3   3       10.23        7.44      0.36 o 
   1  -3   3       14.15       11.25      0.42 o 
   2  -3   3      298.82      288.01      4.10 o 
   3  -3   3       14.36        8.96      0.65 o 
   4  -3   3     1015.38      997.10      9.66 o 
   5  -3   3      350.92      328.81      4.88 o 
   6  -3   3        0.19       -0.02      0.50 o 
   7  -3   3       36.89       37.16      2.56 o 
  -8  -2   3        0.12        0.62      0.97 o 
  -7  -2   3       42.71       37.29      1.88 o 
  -6  -2   3       29.71       33.11      1.34 o 
  -5  -2   3       72.82       74.27      2.19 o 
  -4  -2   3       11.89       11.99      0.97 o 
  -3  -2   3       16.64       15.04      0.84 o 
  -2  -2   3       77.56       92.75      1.65 o 
  -1  -2   3      893.56      962.68      9.48 o 
   0  -2   3     2987.05     3019.20     30.18 o 
   1  -2   3     1249.19     1372.27     12.60 o 
   2  -2   3      526.63      625.05      5.33 o 
   3  -2   3       39.28       27.52      0.88 o 
   4  -2   3      108.44       99.98      2.33 o 
   5  -2   3      204.40      225.22      3.04 o 
   6  -2   3        1.93        1.04      0.57 o 
   7  -2   3       17.88       14.80      2.17 o 
   8  -2   3       18.21       20.95      3.04 o 
  -8  -1   3        1.83        0.32      0.94 o 
  -7  -1   3       72.45       75.96      2.83 o 
  -6  -1   3       16.80       18.62      1.31 o 
  -5  -1   3       80.89       84.20      1.82 o 
  -4  -1   3      213.09      201.79      2.57 o 
  -3  -1   3      631.57      647.73      5.73 o 
  -2  -1   3      368.70      413.01      6.64 o 
  -1  -1   3      147.94      141.94      1.86 o 
   0  -1   3       25.74       20.33      0.49 o 
   1  -1   3      745.51      781.87      6.44 o 
   2  -1   3      103.86      122.85      1.43 o 
   3  -1   3       27.30       14.76      0.64 o 
   4  -1   3     1106.91     1133.16      9.08 o 
   5  -1   3      295.71      292.15      3.55 o 
   6  -1   3      213.20      192.62      3.62 o 
   7  -1   3       51.44       57.46      2.79 o 
   8  -1   3      207.68      223.90     13.27 o 
  -8   0   3        7.76        9.82      2.18 o 
  -7   0   3       45.69       53.49      3.19 o 
  -6   0   3       38.70       37.87      1.42 o 
  -5   0   3       97.55       93.66      1.69 o 
  -4   0   3      386.69      412.66      3.77 o 
  -3   0   3        7.41        8.16      0.50 o 
  -2   0   3      569.17      591.13     10.94 o 
  -1   0   3     1280.96     1433.97     17.04 o 
   0   0   3     7584.85     6746.43     77.73 o 
   1   0   3      854.30      826.55     15.70 o 
   2   0   3        0.36        0.23      0.27 o 
   3   0   3        3.79        4.22      0.48 o 
   4   0   3      137.77      127.46      2.17 o 
   5   0   3       72.89       91.57      2.02 o 
   6   0   3       12.04       21.37      1.15 o 
   7   0   3       21.03       25.97      1.78 o 
   8   0   3        4.87        5.02      1.65 o 
  -8   1   3        1.75        3.52      2.37 o 
  -7   1   3      139.64      142.62      3.40 o 
  -6   1   3       55.85       45.11      3.18 o 
  -5   1   3       26.05       22.22      1.11 o 
  -4   1   3      291.11      299.14      3.03 o 
  -3   1   3      279.33      261.68      2.54 o 
  -2   1   3        1.97        8.60      0.70 o 
  -1   1   3     1434.81     1423.18     11.22 o 
   0   1   3      283.39      303.02      2.36 o 
   1   1   3      499.29      501.16      8.82 o 
   2   1   3      117.32      107.02      2.81 o 
   3   1   3       45.22       26.01      1.54 o 
   4   1   3      492.17      468.35      6.19 o 
   5   1   3        8.49        6.56      0.82 o 
   6   1   3       12.50       11.76      0.92 o 
   7   1   3       30.73       33.37      1.70 o 
   8   1   3       53.84       52.31      3.93 o 
  -8   2   3        6.07        3.62      1.25 o 
  -7   2   3        0.70        1.16      0.72 o 
  -6   2   3      102.25       98.79      2.62 o 
  -5   2   3       25.25       26.38      1.26 o 
  -4   2   3      179.54      160.61      2.05 o 
  -3   2   3      295.43      295.03      2.81 o 
  -2   2   3      252.59      288.33      2.97 o 
  -1   2   3      944.30      961.89      6.91 o 
   0   2   3     5272.95     5148.43     48.75 o 
   1   2   3     1897.54     1992.04     16.13 o 
   2   2   3      371.67      399.74      4.91 o 
   3   2   3        2.49        1.89      0.70 o 
   4   2   3      189.62      168.34      4.84 o 
   5   2   3       38.06       30.65      2.18 o 
   6   2   3       55.96       60.65      1.87 o 
   7   2   3       22.63       27.65      1.27 o 
  -8   3   3        3.20        5.67      1.34 o 
  -7   3   3      183.17      183.05      4.78 o 
  -6   3   3      137.95      115.35      2.89 o 
  -5   3   3      144.15      127.67      2.36 o 
  -4   3   3       14.81       19.98      1.18 o 
  -3   3   3      252.74      235.17      2.89 o 
  -1   3   3       45.53       41.13      0.76 o 
   0   3   3       35.39       21.74      0.47 o 
   1   3   3       52.93       43.64      0.65 o 
   3   3   3      417.98      391.59      7.52 o 
   4   3   3     1434.39     1332.46     22.56 o 
   5   3   3       87.43       83.08      5.10 o 
   6   3   3       45.56       46.22      2.13 o 
   7   3   3        0.00        0.24      0.52 o 
  -8   4   3        4.40        4.25      1.90 o 
  -7   4   3       24.23       24.18      1.75 o 
  -6   4   3       47.90       50.16      3.56 o 
  -5   4   3       30.89       24.57      1.23 o 
  -4   4   3       43.22       42.51      1.52 o 
  -3   4   3      595.71      601.32      5.83 o 
  -2   4   3       26.25       32.01      0.99 o 
  -1   4   3      423.61      452.11      3.41 o 
   0   4   3      462.85      426.64      2.96 o 
   1   4   3     1031.95     1015.38      6.92 o 
   2   4   3      728.53      802.38      7.79 o 
   3   4   3        0.04       -0.27      0.27 o 
   4   4   3      128.02      130.18      4.68 o 
   5   4   3       70.42       59.40      3.40 o 
   6   4   3       79.70       84.47      4.30 o 
   7   4   3       34.96       42.12      2.41 o 
   8   4   3       74.11       80.43      3.44 o 
  -8   5   3        6.06        5.67      2.09 o 
  -7   5   3       26.90       27.50      3.61 o 
  -6   5   3      129.95      128.58      2.73 o 
  -5   5   3       14.36       12.46      2.44 o 
  -4   5   3        1.00        4.04      0.62 o 
  -3   5   3      458.65      450.35      4.90 o 
  -2   5   3      387.35      398.74      3.50 o 
  -1   5   3      326.52      316.56      2.48 o 
   0   5   3      166.26      136.13      1.39 o 
   1   5   3       58.47       62.13      0.92 o 
   2   5   3       70.44       93.69      3.11 o 
   3   5   3        0.19        1.97      0.54 o 
   4   5   3      757.37      756.40     10.05 o 
   5   5   3      346.78      326.98      8.95 o 
   6   5   3       31.56       30.92      3.25 o 
   7   5   3        4.78        3.44      1.20 o 
   8   5   3       40.79       35.88      2.87 o 
  -7   6   3        7.41        6.49      2.03 o 
  -6   6   3       35.97       38.48      1.86 o 
  -5   6   3       21.32       28.29      1.49 o 
  -4   6   3      100.66      102.68      2.23 o 
  -3   6   3      604.41      617.27      6.37 o 
  -2   6   3        2.78        3.11      0.37 o 
  -1   6   3       88.73       95.31      1.38 o 
   0   6   3        0.40        1.87      0.27 o 
   1   6   3     1188.57     1248.69      8.33 o 
   2   6   3       75.61       78.83      1.27 o 
   3   6   3      141.99      154.15      3.46 o 
   4   6   3       34.94       31.89      1.72 o 
   5   6   3       25.32       22.91      2.76 o 
   6   6   3       15.91       12.89      2.33 o 
   7   6   3        2.86        1.57      1.92 o 
   8   6   3       22.73       20.87      2.35 o 
  -7   7   3       20.06       22.65      3.16 o 
  -6   7   3      116.28      131.15      2.97 o 
  -5   7   3        9.74        9.58      1.01 o 
  -4   7   3       15.27       12.69      1.16 o 
  -3   7   3       11.05       12.11      0.85 o 
  -2   7   3      421.06      418.98      4.00 o 
  -1   7   3      112.60      113.72      1.76 o 
   0   7   3        0.03        0.17      0.25 o 
   1   7   3      190.45      188.63      2.40 o 
   2   7   3       54.92       61.56      1.98 o 
   3   7   3        0.04        1.82      0.62 o 
   4   7   3        3.96        8.25      2.28 o 
   5   7   3        6.54        9.88      2.04 o 
   6   7   3        1.76        4.71      1.70 o 
   7   7   3        2.19        0.00      1.02 o 
  -6   8   3       14.64       16.41      2.05 o 
  -5   8   3       19.62       21.38      1.43 o 
  -4   8   3       53.45       47.29      2.06 o 
  -3   8   3      281.03      264.52      4.63 o 
  -2   8   3        7.09        5.80      0.98 o 
  -1   8   3       53.65       47.89      1.22 o 
   0   8   3       80.54       82.27      1.49 o 
   1   8   3      146.69      146.67      3.29 o 
   2   8   3        1.51        0.54      0.44 o 
   3   8   3        0.10        0.39      0.55 o 
   4   8   3      124.87      121.51      4.03 o 
   5   8   3       92.95       85.15      3.17 o 
   6   8   3        8.78       10.22      1.86 o 
   7   8   3       48.18       44.18      3.29 o 
  -6   9   3       81.54       88.33      3.80 o 
  -5   9   3        0.35       -0.31      0.70 o 
  -4   9   3        2.54        4.14      0.91 o 
  -3   9   3        0.25       -0.18      0.94 o 
  -2   9   3       25.50       25.60      1.30 o 
  -1   9   3        2.50        2.86      1.20 o 
   0   9   3       14.17       14.03      0.98 o 
   1   9   3      219.27      216.10      3.15 o 
   2   9   3       57.46       62.67      1.94 o 
   3   9   3        4.63        5.53      1.04 o 
   4   9   3        2.58        3.63      0.96 o 
   5   9   3       26.15       32.74      3.69 o 
   6   9   3        4.16        3.99      1.33 o 
   7   9   3        8.86        7.15      3.13 o 
  -5  10   3       35.84       34.87      7.72 o 
  -4  10   3        2.99        3.95      1.34 o 
  -3  10   3        9.52        6.72      1.42 o 
  -2  10   3       43.09       47.13      1.63 o 
  -1  10   3        0.44        0.40      0.53 o 
   0  10   3       13.08       10.76      1.31 o 
   1  10   3       92.70       83.15      2.20 o 
   2  10   3       54.46       50.35      3.54 o 
   3  10   3       16.52       12.32      1.50 o 
   4  10   3        8.71        9.27      1.53 o 
   5  10   3       15.38       17.90      1.62 o 
   6  10   3       13.37       14.41      2.01 o 
  -4  11   3        2.04        3.15      2.36 o 
  -3  11   3       18.54       20.23      2.60 o 
  -2  11   3       19.48       18.38      2.10 o 
  -1  11   3       37.99       43.10      1.83 o 
   0  11   3        7.53        7.75      1.16 o 
   1  11   3       71.90       68.20      4.80 o 
   2  11   3        0.04        1.41      0.59 o 
   3  11   3        6.94        9.93      1.01 o 
   4  11   3       35.40       32.50      2.09 o 
   5  11   3       51.56       55.65      2.95 o 
  -3  12   3       32.38       29.59      2.77 o 
  -2  12   3       26.87       27.20      2.56 o 
  -1  12   3        6.20        6.14      0.96 o 
   0  12   3        0.06        0.78      0.72 o 
   1  12   3       53.67       45.55      2.26 o 
   2  12   3       97.63       97.77      3.23 o 
   3  12   3       10.15        9.28      1.04 o 
   4  12   3       24.90       22.75      1.89 o 
  -1  13   3       37.63       43.64      3.58 o 
   0  13   3       41.49       39.34      2.03 o 
   1  13   3       23.03       25.31      2.91 o 
   2  13   3        0.43        1.19      1.15 o 
  -2 -12   4        4.95        4.07      1.08 o 
  -1 -12   4        3.84        5.13      2.00 o 
   0 -12   4        0.55        0.72      0.70 o 
   1 -12   4       26.42       30.01      1.83 o 
  -3 -11   4        0.09       -0.73      1.17 o 
  -2 -11   4        0.14        0.07      0.67 o 
  -1 -11   4       34.85       28.29      1.78 o 
   0 -11   4       12.41       11.57      1.12 o 
   1 -11   4       12.01       15.61      1.20 o 
   2 -11   4       15.04       20.93      2.17 o 
   3 -11   4       12.58       15.17      3.18 o 
  -5 -10   4        0.00        0.97      1.23 o 
  -4 -10   4        0.01        0.04      0.84 o 
  -3 -10   4       57.40       54.89      2.48 o 
  -2 -10   4        9.22        9.11      0.90 o 
  -1 -10   4        0.09        0.21      0.58 o 
   0 -10   4        0.91        0.12      0.44 o 
   1 -10   4        0.11        0.93      0.71 o 
   2 -10   4       39.84       39.12      3.10 o 
   3 -10   4       50.61       51.98      2.78 o 
   4 -10   4        0.16        1.74      1.01 o 
   5 -10   4        1.15        3.12      2.13 o 
  -5  -9   4       17.24       12.77      1.97 o 
  -4  -9   4        0.13       -0.49      0.69 o 
  -3  -9   4        1.70        1.12      0.89 o 
  -2  -9   4        1.94        3.18      0.60 o 
  -1  -9   4      127.85      121.90      2.25 o 
   0  -9   4        4.44        4.84      0.72 o 
   1  -9   4       39.40       38.85      1.45 o 
   2  -9   4        5.14        6.88      0.71 o 
   3  -9   4       30.56       29.42      2.09 o 
   4  -9   4       84.60       80.31      3.29 o 
   5  -9   4       18.80       19.74      2.67 o 
  -6  -8   4        3.90        5.07      1.46 o 
  -5  -8   4        4.17        2.82      1.34 o 
  -4  -8   4       56.68       48.67      2.70 o 
  -3  -8   4       58.11       54.78      2.59 o 
  -2  -8   4       17.06       19.87      1.04 o 
  -1  -8   4      172.23      172.65      2.42 o 
   0  -8   4        9.51        8.69      0.70 o 
   1  -8   4      123.08      109.02      2.33 o 
   2  -8   4      198.40      195.97      3.27 o 
   3  -8   4       53.38       56.56      1.89 o 
   4  -8   4       22.40       23.96      1.68 o 
   5  -8   4        2.47        2.25      0.83 o 
   6  -8   4       24.34       24.61      3.75 o 
  -7  -7   4        1.49        2.49      1.32 o 
  -6  -7   4       47.10       40.45      3.07 o 
  -5  -7   4       94.11       86.40      3.45 o 
  -4  -7   4        6.87        5.67      1.24 o 
  -3  -7   4        3.32        4.87      0.82 o 
  -2  -7   4        5.08        5.53      0.60 o 
  -1  -7   4      734.73      729.97      6.12 o 
   0  -7   4      205.19      198.80      2.34 o 
   1  -7   4       19.83       23.36      0.94 o 
   2  -7   4        0.29        0.09      0.31 o 
   3  -7   4       10.16       11.22      1.43 o 
   4  -7   4       17.94       16.44      1.34 o 
   5  -7   4      119.97      133.59      3.36 o 
   6  -7   4        0.85        2.57      1.41 o 
   7  -7   4       12.51       17.01      3.15 o 
  -7  -6   4       51.53       50.65      3.88 o 
  -6  -6   4        2.16        3.00      1.22 o 
  -5  -6   4       20.68       22.54      2.11 o 
  -4  -6   4      223.58      246.86      5.43 o 
  -3  -6   4      269.24      276.52      4.40 o 
  -2  -6   4       65.99       71.31      1.43 o 
  -1  -6   4      216.62      219.19      2.15 o 
   0  -6   4        8.04        9.64      0.58 o 
   1  -6   4      102.30      108.28      1.81 o 
   2  -6   4       79.20       77.66      1.94 o 
   3  -6   4      175.15      150.95      2.68 o 
   4  -6   4      107.48      106.14      2.28 o 
   5  -6   4        1.33        1.16      0.68 o 
   6  -6   4        9.48        9.39      2.08 o 
   7  -6   4       21.90       19.81      3.11 o 
  -7  -5   4        6.74       12.37      1.80 o 
  -6  -5   4       30.82       40.58      3.39 o 
  -5  -5   4       51.50       57.31      4.37 o 
  -4  -5   4      165.83      179.60      4.34 o 
  -3  -5   4       39.62       37.59      1.72 o 
  -2  -5   4        0.58        1.89      0.36 o 
  -1  -5   4      222.57      225.50      1.76 o 
   0  -5   4      833.83      863.83      6.20 o 
   1  -5   4      285.50      263.35      2.42 o 
   2  -5   4        0.01        0.12      0.60 o 
   3  -5   4       44.34       38.18      1.27 o 
   4  -5   4        4.93        6.96      0.87 o 
   5  -5   4       29.45       34.91      1.86 o 
   6  -5   4        1.08        3.03      1.03 o 
   7  -5   4       76.41       75.44      4.87 o 
   8  -5   4        5.01       10.90      2.48 o 
  -8  -4   4       21.00       26.58      2.59 o 
  -7  -4   4       34.52       50.48      2.83 o 
  -6  -4   4       47.95       50.47      7.10 o 
  -5  -4   4       43.37       41.62      2.25 o 
  -4  -4   4       56.43       55.91      2.31 o 
  -3  -4   4       64.90       72.18      2.38 o 
  -2  -4   4      460.08      453.29      3.85 o 
  -1  -4   4        0.06        0.25      0.15 o 
   0  -4   4      178.75      187.15      2.00 o 
   1  -4   4      200.80      239.37      2.04 o 
   2  -4   4       32.51       30.46      1.37 o 
   3  -4   4       62.15       65.29      2.45 o 
   4  -4   4      188.27      180.00      9.14 o 
   5  -4   4      158.22      144.08      3.09 o 
   6  -4   4       12.64       11.43      1.58 o 
   7  -4   4      107.76       95.83      5.46 o 
   8  -4   4       12.44       20.04      3.19 o 
  -8  -3   4        2.87        2.84      0.98 o 
  -7  -3   4       14.73       16.78      1.59 o 
  -6  -3   4       57.34       54.31      2.56 o 
  -5  -3   4       77.96       74.00      2.70 o 
  -4  -3   4        4.62        4.32      0.69 o 
  -3  -3   4        3.42        2.35      0.38 o 
  -2  -3   4      299.08      290.44      2.81 o 
  -1  -3   4      292.35      287.30      1.95 o 
   0  -3   4      655.40      674.86      4.69 o 
   1  -3   4       21.09       23.15      0.57 o 
   2  -3   4      488.15      496.76      5.41 o 
   3  -3   4        8.69        4.57      0.45 o 
   4  -3   4      145.07      142.23      3.19 o 
   5  -3   4       62.20       56.72      2.16 o 
   6  -3   4       38.00       33.90      1.69 o 
   7  -3   4       71.23       67.57      3.19 o 
   8  -3   4        0.01        0.73      1.21 o 
  -8  -2   4       43.61       37.53      2.78 o 
  -7  -2   4       55.39       54.49      2.71 o 
  -6  -2   4        8.46        6.97      0.97 o 
  -5  -2   4      229.30      227.22      3.78 o 
  -4  -2   4      139.52      153.26      2.77 o 
  -3  -2   4       19.23       31.33      1.30 o 
  -2  -2   4     1600.19     1622.09     15.57 o 
  -1  -2   4      822.43      971.23      7.08 o 
   0  -2   4      274.95      325.13      2.47 o 
   1  -2   4       41.62       50.41      0.70 o 
   2  -2   4      170.11      203.30      2.35 o 
   3  -2   4     1133.10     1137.31     20.11 o 
   4  -2   4      194.35      185.20      2.65 o 
   5  -2   4       16.32       19.11      2.38 o 
   6  -2   4        5.62        6.47      0.88 o 
   7  -2   4        4.36        6.64      1.31 o 
   8  -2   4       26.83       24.10      3.34 o 
  -8  -1   4        2.82        2.72      1.14 o 
  -7  -1   4       18.21       20.01      2.48 o 
  -6  -1   4        9.37        9.74      1.06 o 
  -5  -1   4       44.81       36.74      1.28 o 
  -4  -1   4      277.32      286.93      4.03 o 
  -3  -1   4       63.90       60.42      1.50 o 
  -2  -1   4       41.19       28.50      0.88 o 
  -1  -1   4     2165.78     2142.09     20.27 o 
   0  -1   4      209.52      177.52      1.66 o 
   1  -1   4        9.72        8.65      0.32 o 
   2  -1   4      164.09      147.51      2.39 o 
   3  -1   4        8.33       15.16      0.71 o 
   4  -1   4        1.57        1.75      0.33 o 
   5  -1   4        3.08        2.13      0.58 o 
   6  -1   4       49.44       57.17      2.30 o 
   7  -1   4       73.93       90.63      4.66 o 
   8  -1   4        0.02        1.72      1.36 o 
  -8   0   4       68.51       71.82      4.35 o 
  -7   0   4       62.37       66.28      2.38 o 
  -6   0   4       15.22       12.68      1.01 o 
  -5   0   4        2.01        1.08      0.46 o 
  -4   0   4        7.22        4.50      0.66 o 
  -3   0   4      229.07      195.66      2.85 o 
  -2   0   4        0.08       -0.37      0.37 o 
  -1   0   4     1165.13     1311.62     21.35 o 
   0   0   4     1209.35     1222.99     10.46 o 
   1   0   4       90.63      107.60      1.91 o 
   2   0   4      691.66      737.45      6.86 o 
   3   0   4      742.45      745.70     10.97 o 
   4   0   4      166.06      145.95      2.35 o 
   5   0   4        0.45        0.36      0.33 o 
   6   0   4        7.89        6.82      0.88 o 
   7   0   4        0.29        0.81      0.79 o 
   8   0   4       17.38       19.10      2.12 o 
  -8   1   4       14.81       16.86      1.99 o 
  -7   1   4        0.40        1.96      0.78 o 
  -6   1   4        4.35        6.08      1.21 o 
  -5   1   4        1.59        2.70      0.53 o 
  -4   1   4      672.30      691.65      5.70 o 
  -3   1   4       17.24       16.37      0.62 o 
  -2   1   4      375.11      370.18      3.18 o 
  -1   1   4       20.69       14.37      0.59 o 
   0   1   4     1458.92     1451.99     13.06 o 
   1   1   4      179.07      189.51      2.24 o 
   2   1   4     1469.74     1519.21     23.35 o 
   3   1   4        6.19       11.69      1.23 o 
   4   1   4        6.58        7.49      0.76 o 
   5   1   4       32.71       29.68      1.94 o 
   6   1   4       19.52       18.57      1.11 o 
   7   1   4       12.51       17.88      1.94 o 
   8   1   4       34.92       39.00      2.43 o 
  -8   2   4       25.09       25.95      2.32 o 
  -7   2   4       67.43       72.55      2.51 o 
  -6   2   4        1.80        3.74      1.36 o 
  -5   2   4      164.29      149.14      3.35 o 
  -4   2   4        0.34        0.11      0.30 o 
  -3   2   4      111.22       98.92      1.44 o 
  -2   2   4      119.03      134.46      1.57 o 
  -1   2   4      663.54      715.00     10.03 o 
   0   2   4      177.38      218.04      1.99 o 
   1   2   4     2321.83     2419.20     25.23 o 
   2   2   4       23.48       19.95      0.75 o 
   3   2   4      500.61      489.63      9.46 o 
   4   2   4      204.80      139.95      4.41 o 
   5   2   4       87.73       76.07      3.43 o 
   6   2   4        7.27        6.26      1.02 o 
   7   2   4        0.07        0.36      0.54 o 
  -8   3   4       74.43       84.06      3.49 o 
  -7   3   4       39.37       40.45      5.07 o 
  -6   3   4        1.73        1.78      0.66 o 
  -5   3   4       14.63       10.74      0.86 o 
  -4   3   4      521.51      514.12      5.36 o 
  -3   3   4        1.66        1.39      0.32 o 
  -2   3   4       70.65       76.20      1.33 o 
  -1   3   4      253.53      239.46      1.99 o 
   0   3   4      231.93      227.90      1.66 o 
   1   3   4      692.02      686.63      5.79 o 
   2   3   4      641.90      692.87      8.06 o 
   3   3   4       54.24       47.32      1.46 o 
   4   3   4        6.86        7.57      1.37 o 
   5   3   4       37.19       33.91      2.57 o 
   6   3   4       44.07       36.55      1.95 o 
   7   3   4      138.84      143.56      5.73 o 
  -8   4   4        8.69        4.95      1.44 o 
  -7   4   4       21.28       19.14      1.62 o 
  -6   4   4        6.00        8.91      1.06 o 
  -5   4   4      108.04       92.95      2.09 o 
  -4   4   4       45.77       38.59      1.32 o 
  -3   4   4        5.21        5.66      0.61 o 
  -2   4   4      410.32      430.95      3.78 o 
  -1   4   4      279.25      253.45      2.05 o 
   0   4   4     1008.05      937.78      5.85 o 
   1   4   4     2390.28     2532.31     18.87 o 
   2   4   4     1455.15     1539.25     12.43 o 
   3   4   4      318.35      306.00      4.72 o 
   4   4   4      167.75      146.05      5.03 o 
   5   4   4      570.02      549.88     12.15 o 
   6   4   4      174.27      170.75      6.22 o 
   7   4   4        1.36       -0.16      1.06 o 
   8   4   4       29.47       26.60      3.46 o 
  -7   5   4        9.10       10.41      1.60 o 
  -6   5   4        4.10        3.93      0.87 o 
  -5   5   4       73.01       75.25      1.97 o 
  -4   5   4      232.27      241.68      4.04 o 
  -3   5   4      453.07      450.95      4.95 o 
  -2   5   4      259.09      290.26      2.49 o 
  -1   5   4       15.49       18.94      0.57 o 
   0   5   4      897.41      953.06      6.08 o 
   1   5   4      356.03      321.32      2.64 o 
   2   5   4     1066.52     1193.39      9.99 o 
   3   5   4      209.49      235.78      4.18 o 
   4   5   4      274.86      280.60      4.98 o 
   5   5   4        1.57       -1.05      1.05 o 
   6   5   4       97.75       96.04      4.76 o 
   7   5   4       86.64       80.67      4.65 o 
   8   5   4        7.75       10.91      1.80 o 
  -7   6   4      137.80      143.85      4.39 o 
  -6   6   4       97.52      101.07      3.46 o 
  -5   6   4       15.69       17.28      1.21 o 
  -4   6   4       26.76       28.32      1.40 o 
  -3   6   4       20.91       19.17      1.12 o 
  -2   6   4      160.75      158.59      2.13 o 
  -1   6   4      474.67      485.16      3.88 o 
   0   6   4      751.13      746.02      5.06 o 
   1   6   4      385.29      382.65      3.40 o 
   2   6   4        0.56        1.74      0.32 o 
   3   6   4       35.31       38.62      1.70 o 
   4   6   4      199.51      204.47      6.88 o 
   5   6   4       22.57       29.30      3.09 o 
   6   6   4       41.06       38.95      3.24 o 
   7   6   4        0.05       -0.15      1.24 o 
   8   6   4        0.08       -0.90      0.90 o 
  -7   7   4       31.04       36.96      3.97 o 
  -6   7   4        8.92       10.01      1.24 o 
  -5   7   4       18.25       23.96      1.46 o 
  -4   7   4       48.44       45.11      1.68 o 
  -3   7   4      862.93      844.08     11.28 o 
  -2   7   4        0.76        0.08      0.32 o 
  -1   7   4      163.40      169.11      2.23 o 
   0   7   4      146.36      144.52      1.65 o 
   1   7   4      113.20      108.47      2.05 o 
   2   7   4       23.38       27.81      0.99 o 
   3   7   4       45.39       34.70      1.72 o 
   4   7   4       27.97       32.12      1.77 o 
   5   7   4        0.02       -0.50      0.95 o 
   6   7   4        0.02        0.93      1.20 o 
   7   7   4        9.30        5.94      1.99 o 
  -6   8   4       18.66       19.04      1.67 o 
  -5   8   4       69.67       66.15      2.13 o 
  -4   8   4        1.29        1.26      0.57 o 
  -3   8   4        8.44        8.28      1.06 o 
  -2   8   4        8.35        4.93      0.61 o 
  -1   8   4        0.23        1.58      0.58 o 
   0   8   4       87.95       84.59      1.54 o 
   1   8   4       67.88       67.63      1.77 o 
   2   8   4       41.22       38.77      1.39 o 
   3   8   4        8.96        7.04      1.92 o 
   4   8   4        5.97        9.01      1.25 o 
   5   8   4       17.45       19.40      1.83 o 
   6   8   4       13.90       11.87      2.46 o 
   7   8   4       26.36       25.92      2.58 o 
  -6   9   4        5.10        5.03      2.17 o 
  -5   9   4       41.05       50.75      2.55 o 
  -4   9   4       37.07       33.53      1.97 o 
  -3   9   4       78.78       75.62      2.52 o 
  -2   9   4      130.11      131.95      3.06 o 
  -1   9   4      292.10      298.21      4.39 o 
   0   9   4       33.86       29.87      1.20 o 
   1   9   4       83.66       72.85      1.96 o 
   2   9   4        2.94        3.90      0.69 o 
   3   9   4        0.31        0.05      0.57 o 
   4   9   4       32.66       30.88      2.26 o 
   5   9   4        8.77        5.21      2.08 o 
   6   9   4        5.53        7.50      2.14 o 
   7   9   4        1.68        1.19      1.16 o 
  -5  10   4        5.36        8.36      1.71 o 
  -4  10   4        4.68        5.55      1.12 o 
  -3  10   4       10.75        8.58      1.58 o 
  -2  10   4        3.49        4.73      0.96 o 
  -1  10   4       52.05       51.93      1.83 o 
   0  10   4       27.71       25.11      2.73 o 
   1  10   4        1.50        2.49      0.63 o 
   2  10   4       91.72       81.60      2.25 o 
   3  10   4        0.56        1.02      0.74 o 
   4  10   4       13.88       15.26      1.75 o 
   5  10   4       40.15       41.20      6.41 o 
   6  10   4        9.34       13.30      2.93 o 
  -4  11   4       37.19       35.04      2.88 o 
  -3  11   4       59.42       50.90      3.13 o 
  -2  11   4        6.01        5.55      1.45 o 
  -1  11   4       18.07       22.67      1.51 o 
   0  11   4        6.29        3.80      1.58 o 
   1  11   4        6.19        4.23      1.55 o 
   2  11   4       68.07       65.08      2.15 o 
   3  11   4       60.01       58.14      5.38 o 
   4  11   4       25.86       23.00      3.16 o 
   5  11   4       14.99       19.30      1.70 o 
  -3  12   4        5.71        5.19      2.29 o 
  -2  12   4        2.24        1.39      1.22 o 
  -1  12   4       11.39       15.57      1.36 o 
   0  12   4       44.07       36.36      2.65 o 
   1  12   4       88.64       85.46      2.98 o 
   2  12   4       28.44       31.23      2.20 o 
   3  12   4        0.29        1.36      0.64 o 
   4  12   4       18.96       18.29      1.70 o 
  -1  13   4        4.98        4.91      0.95 o 
   0  13   4       19.54       16.38      1.61 o 
   1  13   4       25.41       26.92      2.10 o 
   2  13   4        2.33        3.47      1.46 o 
   0 -12   5       36.26       34.58      1.89 o 
  -3 -11   5        0.05       -0.57      0.65 o 
  -2 -11   5       31.91       32.52      2.28 o 
  -1 -11   5       38.66       35.58      1.91 o 
   0 -11   5       16.19       15.30      1.53 o 
   1 -11   5        0.01        0.58      0.63 o 
   2 -11   5        1.94        5.53      1.33 o 
   3 -11   5       46.90       55.41      3.02 o 
  -4 -10   5        0.38       -0.01      1.93 o 
  -3 -10   5        6.26        7.22      1.11 o 
  -2 -10   5        8.37        7.72      1.70 o 
  -1 -10   5        0.05       -0.40      0.52 o 
   0 -10   5       59.78       53.70      1.48 o 
   1 -10   5        0.16        0.04      0.60 o 
   2 -10   5       19.23       22.13      2.32 o 
   3 -10   5        0.16        3.58      1.14 o 
   4 -10   5        0.45        1.95      1.88 o 
  -5  -9   5        3.31        6.11      1.60 o 
  -4  -9   5       31.13       26.32      2.46 o 
  -3  -9   5        9.24       13.30      1.09 o 
  -2  -9   5       14.56       13.57      1.13 o 
  -1  -9   5       18.13       16.54      1.06 o 
   0  -9   5        0.67        0.69      0.45 o 
   1  -9   5        0.42        1.66      0.55 o 
   2  -9   5       39.90       35.72      2.02 o 
   3  -9   5      106.68      112.63      4.13 o 
   5  -9   5        0.08        0.87      1.60 o 
  -6  -8   5        4.57        8.23      2.52 o 
  -5  -8   5       30.40       21.94      2.34 o 
  -4  -8   5        0.04        1.27      1.03 o 
  -3  -8   5       33.09       32.16      1.82 o 
  -2  -8   5       34.19       33.92      1.34 o 
  -1  -8   5      263.47      281.14      3.46 o 
   0  -8   5       68.86       63.54      1.45 o 
   1  -8   5        2.26        2.68      0.56 o 
   2  -8   5       84.32       77.45      1.73 o 
   3  -8   5        8.56        9.00      0.99 o 
   4  -8   5        3.07        3.34      0.81 o 
   5  -8   5       10.42       10.62      1.67 o 
   6  -8   5       54.56       51.73      4.46 o 
  -6  -7   5        8.07        6.75      1.59 o 
  -5  -7   5        0.91        0.53      1.18 o 
  -4  -7   5       19.86       19.96      2.00 o 
  -3  -7   5       17.97       21.16      2.12 o 
  -2  -7   5      288.68      303.69      3.79 o 
  -1  -7   5        0.09        0.85      0.33 o 
   0  -7   5        1.19        2.27      0.44 o 
   1  -7   5       51.32       48.47      1.41 o 
   2  -7   5       52.90       39.09      2.42 o 
   3  -7   5      139.62      138.71      2.81 o 
   4  -7   5      111.53      114.14      4.22 o 
   5  -7   5        0.01       -0.32      0.70 o 
   6  -7   5        4.46        9.28      2.39 o 
   7  -7   5       11.76        7.84      2.44 o 
  -7  -6   5       27.15       29.24      3.85 o 
  -6  -6   5        0.20       -0.40      1.70 o 
  -5  -6   5       55.82       75.39      7.52 o 
  -4  -6   5       48.50       52.96      2.56 o 
  -3  -6   5      209.15      215.19      3.85 o 
  -2  -6   5       28.30       30.16      1.03 o 
  -1  -6   5      621.11      640.94      5.07 o 
   0  -6   5       27.48       23.77      0.84 o 
   1  -6   5      124.34      118.62      1.65 o 
   2  -6   5      369.38      320.52      3.30 o 
   3  -6   5       54.96       46.62      1.52 o 
   4  -6   5       42.21       48.03      1.85 o 
   5  -6   5        9.36        9.67      1.45 o 
   6  -6   5       36.66       36.34      2.86 o 
   7  -6   5       20.62       21.19      3.34 o 
  -7  -5   5        4.67        6.50      2.41 o 
  -6  -5   5       43.65       51.49      2.81 o 
  -5  -5   5       14.98       16.72      1.80 o 
  -4  -5   5       10.04       10.48      1.41 o 
  -3  -5   5      167.29      178.82      4.11 o 
  -2  -5   5       54.83       50.46      1.52 o 
  -1  -5   5      427.12      433.37      3.33 o 
   0  -5   5      201.18      197.53      2.24 o 
   1  -5   5        6.10        5.20      0.48 o 
   2  -5   5       93.32       83.28      1.73 o 
   3  -5   5       55.65       69.35      1.71 o 
   4  -5   5       70.45       64.55      3.79 o 
   5  -5   5        4.41        3.99      0.78 o 
   6  -5   5       27.71       28.99      2.51 o 
   7  -5   5        5.73        5.70      2.05 o 
  -8  -4   5       45.80       46.82      4.28 o 
  -7  -4   5        2.19        1.72      1.88 o 
  -6  -4   5        1.34        1.10      1.36 o 
  -5  -4   5       41.10       42.72      2.70 o 
  -4  -4   5      503.97      524.34      8.24 o 
  -3  -4   5      147.43      133.23      3.33 o 
  -2  -4   5        0.21        0.97      0.29 o 
  -1  -4   5       78.18       58.92      1.13 o 
   0  -4   5      186.34      193.66      2.09 o 
   1  -4   5      258.59      307.59      2.50 o 
   2  -4   5      118.60      103.96      1.54 o 
   3  -4   5      336.49      322.08      4.40 o 
   4  -4   5       71.53       73.70      2.37 o 
   5  -4   5        0.85        1.64      0.72 o 
   6  -4   5       57.67       55.99      2.83 o 
   7  -4   5       93.12       78.25      3.58 o 
   8  -4   5       24.44       20.74      3.25 o 
  -8  -3   5       13.59       13.94      2.64 o 
  -7  -3   5       74.27       72.47      3.17 o 
  -6  -3   5       13.44       16.11      2.57 o 
  -5  -3   5        0.07        0.27      0.72 o 
  -4  -3   5        2.12        5.41      0.75 o 
  -3  -3   5      387.80      379.46      4.81 o 
  -2  -3   5      489.31      529.65     10.12 o 
  -1  -3   5     1785.72     1755.81     10.68 o 
   0  -3   5     1343.79     1404.22      9.08 o 
   1  -3   5      132.45      123.10      1.31 o 
   2  -3   5       67.10       76.39      1.22 o 
   3  -3   5      378.97      343.86      4.42 o 
   4  -3   5      652.99      645.59      8.67 o 
   5  -3   5       86.27       91.82      6.68 o 
   6  -3   5        5.88        5.35      1.15 o 
   7  -3   5        1.77        2.86      1.10 o 
   8  -3   5       22.81       21.38      3.22 o 
  -8  -2   5      100.61       99.86      3.86 o 
  -7  -2   5       40.16       42.80      2.11 o 
  -6  -2   5        2.91        3.99      1.06 o 
  -5  -2   5       53.25       64.97      2.45 o 
  -4  -2   5     1389.02     1314.55     13.08 o 
  -3  -2   5      110.95      101.81      1.87 o 
  -2  -2   5      177.64      218.69      2.99 o 
  -1  -2   5      362.72      422.15      2.63 o 
   0  -2   5     2067.65     2065.88     11.94 o 
   1  -2   5      800.88      789.71      4.98 o 
   2  -2   5      245.95      245.60      2.39 o 
   3  -2   5      458.79      438.16      3.32 o 
   4  -2   5      112.11      105.59      2.74 o 
   5  -2   5      328.67      308.80      6.38 o 
   6  -2   5       68.40       74.79      4.27 o 
   7  -2   5      200.09      222.51      5.94 o 
   8  -2   5       44.60       48.06      4.03 o 
  -8  -1   5        4.05        4.95      1.34 o 
  -7  -1   5       94.07       98.77      4.83 o 
  -6  -1   5       15.08       12.53      1.05 o 
  -5  -1   5       33.68       33.97      1.52 o 
  -4  -1   5       43.80       41.53      2.23 o 
  -3  -1   5      992.53      995.06     15.73 o 
  -2  -1   5      955.05     1051.03     10.36 o 
  -1  -1   5      444.74      407.78      4.14 o 
   0  -1   5     1384.17     1323.35      7.65 o 
   1  -1   5      300.09      321.05      2.51 o 
   2  -1   5      165.01      183.16      1.81 o 
   3  -1   5       45.32       58.46      0.89 o 
   4  -1   5      347.59      335.61      3.86 o 
   5  -1   5      537.29      558.97      7.80 o 
   6  -1   5       16.05       13.31      2.16 o 
   7  -1   5       11.45       11.44      3.50 o 
   8  -1   5        0.56        0.84      0.90 o 
  -8   0   5       67.51       70.28      3.66 o 
  -7   0   5        4.84        4.60      0.93 o 
  -6   0   5        0.05        0.58      0.52 o 
  -5   0   5        8.99       10.35      0.86 o 
  -4   0   5      260.59      243.60      3.19 o 
  -3   0   5       32.54       34.67      1.53 o 
  -2   0   5        6.51        9.93      0.62 o 
  -1   0   5      586.53      623.22      5.57 o 
   0   0   5      840.37      839.78      7.87 o 
   1   0   5        4.01        2.44      0.30 o 
   2   0   5      181.70      177.85      3.07 o 
   3   0   5        6.85       11.60      0.69 o 
   4   0   5       17.37       18.84      0.90 o 
   5   0   5      154.44      160.06      3.17 o 
   6   0   5       51.22       65.49      3.90 o 
   7   0   5        0.05        0.62      0.80 o 
   8   0   5       17.92       24.34      2.37 o 
  -8   1   5        3.77        6.61      2.46 o 
  -7   1   5       68.80       78.12      2.63 o 
  -6   1   5       12.78       14.04      1.28 o 
  -5   1   5        0.02        0.00      0.42 o 
  -4   1   5      299.27      319.28      3.77 o 
  -3   1   5        0.74        3.98      0.38 o 
  -2   1   5       13.65       12.07      0.55 o 
  -1   1   5       74.88       73.55      0.84 o 
   0   1   5       24.97       35.75      0.74 o 
   1   1   5      183.17      188.25      3.95 o 
   2   1   5      309.86      319.36      4.63 o 
   3   1   5      483.89      519.45      6.15 o 
   4   1   5       71.26       65.99      1.72 o 
   5   1   5       60.78       52.56      1.75 o 
   6   1   5       79.31       80.49      3.57 o 
   7   1   5        7.77        8.24      1.40 o 
   8   1   5        0.65        1.18      0.89 o 
  -8   2   5       23.69       24.53      2.34 o 
  -7   2   5       85.07       89.59      2.83 o 
  -6   2   5        4.50        7.14      0.97 o 
  -5   2   5        1.07        1.87      0.60 o 
  -4   2   5        2.04        3.58      0.47 o 
  -3   2   5      530.44      559.12      5.25 o 
  -2   2   5      198.34      209.10      1.97 o 
  -1   2   5       78.66       94.81      1.04 o 
   0   2   5       48.60       49.35      0.74 o 
   1   2   5        0.02        0.30      0.18 o 
   2   2   5     1315.41     1314.97     13.79 o 
   3   2   5       65.53       73.50      2.88 o 
   4   2   5      104.54       93.57      3.53 o 
   5   2   5       21.54       23.40      1.37 o 
   6   2   5        4.62        3.24      1.19 o 
   7   2   5       40.86       41.99      1.88 o 
   8   2   5       52.61       56.93      4.17 o 
  -8   3   5       59.52       58.88      3.06 o 
  -7   3   5        4.29        1.86      1.28 o 
  -6   3   5        1.14        2.17      0.70 o 
  -5   3   5        1.35        0.04      0.49 o 
  -4   3   5       88.07       96.25      1.93 o 
  -3   3   5        7.84        8.95      0.57 o 
  -2   3   5       10.82       12.22      1.03 o 
  -1   3   5      238.72      243.76      2.07 o 
   0   3   5     2181.68     2166.58     13.15 o 
   1   3   5       96.74       90.62      1.47 o 
   2   3   5       32.14       31.96      1.18 o 
   3   3   5        0.28       -0.16      0.47 o 
   4   3   5      591.51      575.16     11.69 o 
   5   3   5      168.74      141.46      5.05 o 
   6   3   5        1.93        1.86      1.13 o 
   7   3   5       35.51       34.13      2.94 o 
  -8   4   5        0.05        1.04      1.15 o 
  -7   4   5       70.99       72.61      2.82 o 
  -6   4   5        1.22        0.82      0.65 o 
  -5   4   5        2.63        1.43      0.61 o 
  -4   4   5       74.28       91.73      1.97 o 
  -3   4   5      783.60      780.14      7.24 o 
  -2   4   5      204.80      183.22      2.14 o 
  -1   4   5      400.32      407.92      3.16 o 
   0   4   5      104.52      109.22      1.06 o 
   1   4   5     2731.97     2921.95     24.77 o 
   2   4   5      738.26      822.74      7.03 o 
   3   4   5     1785.30     1916.25     20.58 o 
   4   4   5     1059.27     1070.84     19.38 o 
   5   4   5       81.45       79.09      3.98 o 
   6   4   5       23.51       23.57      2.84 o 
   7   4   5       79.28       73.68      4.32 o 
   8   4   5       94.43       99.08      3.73 o 
  -7   5   5        0.11       -0.52      1.19 o 
  -6   5   5       86.70       84.42      2.64 o 
  -5   5   5       44.26       44.60      1.57 o 
  -4   5   5       64.54       66.69      1.95 o 
  -3   5   5        1.35        0.10      0.44 o 
  -2   5   5      238.23      249.59      2.28 o 
  -1   5   5        6.50        2.76      0.33 o 
   0   5   5     2354.28     2383.87     14.07 o 
   1   5   5     1636.18     1552.12     10.82 o 
   2   5   5      448.24      447.73      7.50 o 
   3   5   5        0.31        0.18      0.40 o 
   4   5   5      306.59      326.40      5.61 o 
   5   5   5      395.66      387.67     10.04 o 
   6   5   5       16.80       13.68      2.35 o 
   7   5   5       44.17       48.56      3.67 o 
   8   5   5       14.60       15.61      2.05 o 
  -7   6   5       42.22       45.67      3.81 o 
  -6   6   5        0.50        2.27      0.81 o 
  -5   6   5        7.54        7.84      0.88 o 
  -4   6   5       76.77       80.49      2.03 o 
  -3   6   5      296.67      290.57      3.88 o 
  -2   6   5      771.54      771.84      6.17 o 
  -1   6   5       90.35      103.40      1.35 o 
   0   6   5      134.45      123.86      1.45 o 
   1   6   5      380.86      412.83      3.69 o 
   2   6   5       33.31       34.69      1.00 o 
   3   6   5      588.42      670.18      9.06 o 
   4   6   5       64.40       73.73      2.45 o 
   5   6   5        4.68        1.90      1.14 o 
   6   6   5       44.95       42.99      3.43 o 
   7   6   5       12.95       13.24      2.50 o 
   8   6   5       23.50       20.24      2.27 o 
  -7   7   5        9.28        9.07      1.60 o 
  -6   7   5       51.13       44.14      2.19 o 
  -5   7   5       92.52       86.16      2.31 o 
  -4   7   5      104.61       95.76      3.44 o 
  -3   7   5        0.73        0.09      0.48 o 
  -2   7   5        8.28        7.15      0.52 o 
  -1   7   5        1.60        0.97      0.32 o 
   0   7   5      136.00      149.31      1.84 o 
   1   7   5      400.30      385.29      3.98 o 
   2   7   5        0.57        0.54      0.34 o 
   3   7   5       44.81       45.99      1.94 o 
   4   7   5      107.75       94.65      2.95 o 
   5   7   5       97.94      103.87      5.10 o 
   6   7   5       20.82       21.24      2.95 o 
   7   7   5        7.48       10.56      2.44 o 
  -6   8   5       68.23       70.71      5.93 o 
  -5   8   5        9.07        7.30      1.23 o 
  -4   8   5       12.54       12.45      1.21 o 
  -3   8   5        1.35        3.05      0.67 o 
  -2   8   5      227.29      242.21      3.19 o 
  -1   8   5      164.50      140.91      2.65 o 
   0   8   5       75.50       73.42      1.45 o 
   1   8   5        0.87        1.81      0.54 o 
   2   8   5       27.34       28.80      1.25 o 
   3   8   5        1.22        1.94      0.74 o 
   4   8   5       24.27       25.04      1.91 o 
   5   8   5        0.05        0.72      0.72 o 
   6   8   5        5.55        6.27      2.06 o 
   7   8   5        2.10        2.79      1.69 o 
  -6   9   5       33.67       29.84      2.45 o 
  -5   9   5        6.52        7.20      1.01 o 
  -4   9   5        2.27        4.48      1.01 o 
  -3   9   5       17.79       15.49      1.60 o 
  -2   9   5       95.90      104.02      2.07 o 
  -1   9   5       83.53       84.75      2.21 o 
   0   9   5        1.67        1.07      0.48 o 
   1   9   5       45.20       40.22      1.50 o 
   2   9   5       22.59       14.49      2.14 o 
   3   9   5       36.10       41.38      2.10 o 
   4   9   5       13.45       11.57      1.43 o 
   5   9   5       24.50       31.62      3.28 o 
   6   9   5        0.02        0.26      1.31 o 
   7   9   5       17.87       21.19      2.34 o 
  -5  10   5        0.26        0.91      1.18 o 
  -4  10   5        0.01        0.60      0.89 o 
  -3  10   5       21.49       15.21      1.90 o 
  -2  10   5      140.04      157.73      3.49 o 
  -1  10   5       19.64       16.60      1.25 o 
   0  10   5       14.40       14.35      1.20 o 
   1  10   5        3.83        4.65      0.76 o 
   2  10   5       24.29       21.47      1.37 o 
   3  10   5        4.28        3.81      1.00 o 
   4  10   5       82.44       73.88      4.98 o 
   5  10   5        2.07        2.18      0.96 o 
   6  10   5        7.07        5.72      2.20 o 
  -4  11   5        2.40        3.61      1.39 o 
  -3  11   5       20.23       22.41      2.32 o 
  -2  11   5       40.96       43.32      2.82 o 
  -1  11   5       31.44       32.81      1.70 o 
   0  11   5        8.10        7.26      1.07 o 
   1  11   5      100.83       97.41      3.05 o 
   2  11   5      111.47      107.86      3.76 o 
   3  11   5        1.85        2.74      1.03 o 
   4  11   5        2.48        0.65      0.81 o 
   5  11   5       20.83       17.11      1.96 o 
  -3  12   5        3.40        5.24      1.48 o 
  -2  12   5       44.81       55.58      3.28 o 
  -1  12   5      129.97      129.07      3.08 o 
   0  12   5       11.86       10.15      2.94 o 
   1  12   5        0.08        1.14      1.00 o 
   2  12   5        8.14        5.93      1.13 o 
   3  12   5        2.62        1.76      1.02 o 
   4  12   5       44.56       36.86      2.84 o 
  -1  13   5        4.37        4.45      0.90 o 
   0  13   5        8.24        8.32      1.27 o 
   1  13   5        0.82        1.13      1.19 o 
   2  13   5       41.71       50.80      2.61 o 
  -2 -11   6        6.61        9.17      1.34 o 
  -1 -11   6       32.70       33.93      2.10 o 
   0 -11   6        2.33        4.43      0.91 o 
   1 -11   6       33.02       37.74      1.75 o 
   2 -11   6       64.56       70.37      3.35 o 
  -4 -10   6        1.95        5.13      2.54 o 
  -3 -10   6       31.34       25.22      1.76 o 
  -2 -10   6        5.87        5.83      0.93 o 
  -1 -10   6        1.58        1.14      1.11 o 
   0 -10   6       50.35       47.49      1.76 o 
   1 -10   6        7.12       10.74      1.00 o 
   2 -10   6        2.13        2.97      0.96 o 
   3 -10   6       84.35       78.58      5.47 o 
   4 -10   6        9.13        9.40      2.67 o 
  -5  -9   6        3.03        6.47      2.39 o 
  -4  -9   6       20.49       15.54      3.10 o 
  -3  -9   6        2.23        2.95      0.80 o 
  -2  -9   6       15.13       21.01      1.38 o 
  -1  -9   6        4.85        4.31      0.72 o 
   0  -9   6       21.02       15.71      1.06 o 
   1  -9   6      139.89      141.02      3.60 o 
   2  -9   6        3.09        5.51      1.06 o 
   3  -9   6        6.21        7.79      1.48 o 
   4  -9   6       25.03       30.10      3.96 o 
   5  -9   6       16.65       13.01      2.79 o 
  -6  -8   6       10.66       11.92      2.93 o 
  -5  -8   6        2.24        3.80      2.18 o 
  -4  -8   6       20.71       18.13      3.14 o 
  -3  -8   6       11.43        9.70      1.05 o 
  -2  -8   6       41.48       43.81      1.72 o 
  -1  -8   6       10.86       13.46      1.25 o 
   0  -8   6       40.56       41.66      1.23 o 
   1  -8   6        8.62        8.03      0.78 o 
   2  -8   6        0.25        0.85      0.44 o 
   3  -8   6       56.67       50.25      2.31 o 
   4  -8   6       56.22       65.15      3.13 o 
   5  -8   6        8.17        8.67      1.53 o 
   6  -8   6       15.99       16.40      3.11 o 
  -6  -7   6        0.39       -1.63      1.63 o 
  -5  -7   6        7.14        8.88      2.42 o 
  -4  -7   6       89.33       91.46      5.00 o 
  -3  -7   6        0.21        1.03      0.73 o 
  -2  -7   6       11.77       11.34      1.00 o 
  -1  -7   6      157.47      168.74      2.66 o 
   0  -7   6      200.57      218.98      2.71 o 
   1  -7   6       17.31       16.73      1.35 o 
   2  -7   6       25.29       30.56      1.10 o 
   3  -7   6      141.33      142.54      3.34 o 
   4  -7   6        0.56        1.22      0.67 o 
   5  -7   6        0.71        1.16      0.90 o 
   6  -7   6       26.57       31.56      3.92 o 
  -7  -6   6        5.57        7.44      2.62 o 
  -6  -6   6        5.68        8.98      2.49 o 
  -5  -6   6        1.76        3.98      1.82 o 
  -4  -6   6       28.24       26.10      2.18 o 
  -3  -6   6       10.96       15.45      2.38 o 
  -2  -6   6        2.11        4.57      0.66 o 
  -1  -6   6        0.75        2.74      0.38 o 
   0  -6   6      674.21      682.42      4.85 o 
   1  -6   6       33.94       37.71      1.48 o 
   2  -6   6       50.35       44.23      1.16 o 
   3  -6   6        0.36        1.06      0.98 o 
   5  -6   6        0.81        2.03      1.11 o 
   6  -6   6       15.49       14.15      1.92 o 
   7  -6   6        0.37        1.89      1.64 o 
  -7  -5   6        8.03        4.81      2.36 o 
  -6  -5   6        5.76        3.79      2.03 o 
  -5  -5   6       16.33       11.44      2.37 o 
  -4  -5   6      132.57      139.53      3.92 o 
  -3  -5   6      174.95      179.70      5.99 o 
  -2  -5   6        5.21        7.98      1.17 o 
  -1  -5   6      174.98      174.60      1.79 o 
   0  -5   6      576.19      594.90      5.00 o 
   1  -5   6        0.61        0.83      0.30 o 
   2  -5   6       23.33       14.71      0.66 o 
   3  -5   6       71.35       57.63      1.71 o 
   4  -5   6      113.37      101.82      2.58 o 
   5  -5   6        0.02        0.39      0.97 o 
   6  -5   6      131.52      132.35      4.55 o 
   7  -5   6       12.38       10.98      2.57 o 
  -7  -4   6       57.16       60.78      4.52 o 
  -6  -4   6       26.95       31.51      3.63 o 
  -5  -4   6       13.94       15.03      2.46 o 
  -4  -4   6        9.32        9.86      2.07 o 
  -3  -4   6       68.97       68.73      3.60 o 
  -2  -4   6      185.08      181.84      2.75 o 
  -1  -4   6       56.82       47.84      0.84 o 
   0  -4   6     1193.09     1197.48     10.35 o 
   1  -4   6      345.12      376.36      2.95 o 
   2  -4   6       19.91       17.23      0.77 o 
   3  -4   6       34.78       45.34      1.33 o 
   4  -4   6      616.62      587.76      8.31 o 
   5  -4   6       47.58       44.82      3.36 o 
   6  -4   6       13.61       12.24      1.93 o 
   7  -4   6        0.00        1.39      0.94 o 
   8  -4   6        8.02        7.37      2.24 o 
  -8  -3   6       22.18       20.54      2.32 o 
  -7  -3   6        8.50        9.22      2.40 o 
  -6  -3   6       15.44       10.69      2.24 o 
  -5  -3   6        2.90        6.28      1.82 o 
  -4  -3   6       90.53       71.78      3.73 o 
  -3  -3   6     1190.95     1182.26     26.12 o 
  -2  -3   6       48.15       34.49      2.61 o 
  -1  -3   6       18.45       19.28      0.53 o 
   0  -3   6       40.50       33.22      0.79 o 
   1  -3   6      376.41      397.98      2.96 o 
   2  -3   6     1236.28     1261.55     10.49 o 
   3  -3   6      198.72      175.98      2.50 o 
   4  -3   6      511.15      490.84      7.03 o 
   5  -3   6       18.06       22.24      2.76 o 
   6  -3   6        6.38       13.84      2.43 o 
   7  -3   6       13.45       13.29      1.85 o 
   8  -3   6      100.37      115.70      6.34 o 
  -8  -2   6        0.15        0.84      0.95 o 
  -7  -2   6       11.43       11.46      1.36 o 
  -6  -2   6       20.42       19.84      1.86 o 
  -5  -2   6      286.04      249.80      5.10 o 
  -4  -2   6        0.01       -0.33      0.68 o 
  -3  -2   6      200.56      193.54      3.85 o 
  -2  -2   6      908.82      884.54     11.06 o 
  -1  -2   6      532.74      477.83      3.64 o 
   0  -2   6     1949.42     1866.22     10.67 o 
   1  -2   6     1628.85     1734.54     10.38 o 
   2  -2   6        0.04        0.37      0.24 o 
   3  -2   6        5.26        3.78      0.37 o 
   4  -2   6      451.77      415.34      7.69 o 
   5  -2   6      279.94      267.52      8.20 o 
   6  -2   6       51.34       58.41      3.87 o 
   7  -2   6       24.01       25.14      4.23 o 
   8  -2   6        6.65        9.35      2.32 o 
  -8  -1   6       19.49       16.51      2.01 o 
  -7  -1   6       33.87       29.75      2.11 o 
  -6  -1   6        8.00        5.54      0.78 o 
  -5  -1   6        0.27        0.48      0.54 o 
  -4  -1   6      599.56      579.01      8.47 o 
  -3  -1   6      357.80      363.92      5.81 o 
  -2  -1   6       27.10       35.43      1.80 o 
  -1  -1   6       99.70       79.90      1.15 o 
   0  -1   6       29.31       38.95      0.66 o 
   1  -1   6      112.94      104.24      1.03 o 
   2  -1   6      171.77      177.01      1.83 o 
   3  -1   6      284.01      234.18      4.96 o 
   4  -1   6      968.53      927.14      9.05 o 
   5  -1   6      162.27      155.22      5.89 o 
   6  -1   6       81.32       74.44      4.32 o 
   7  -1   6       11.92       15.11      2.08 o 
   8  -1   6       67.77       87.30      5.34 o 
  -8   0   6        0.31        0.02      0.97 o 
  -7   0   6        4.13        7.89      1.52 o 
  -6   0   6       28.43       39.57      1.55 o 
  -5   0   6      152.24      147.63      2.65 o 
  -4   0   6       31.26       28.23      1.17 o 
  -3   0   6      715.73      739.37      6.00 o 
  -2   0   6       10.44       10.69      0.78 o 
  -1   0   6      517.41      549.88      3.55 o 
   0   0   6       70.73       41.84      0.72 o 
   1   0   6       22.38       22.54      0.52 o 
   2   0   6      207.21      220.20      2.86 o 
   3   0   6       93.34      105.39      1.64 o 
   4   0   6      182.79      171.45      2.57 o 
   5   0   6        0.38        0.06      0.50 o 
   6   0   6      135.76      130.93      5.72 o 
   7   0   6       98.58      105.96      3.91 o 
   8   0   6       20.42       25.49      2.53 o 
  -8   1   6        9.54       11.09      1.75 o 
  -7   1   6       21.77       22.83      2.08 o 
  -6   1   6      102.44       96.99      2.73 o 
  -5   1   6       36.16       34.53      1.34 o 
  -4   1   6      275.66      275.10      3.53 o 
  -3   1   6       71.99       80.11      2.17 o 
  -2   1   6      316.61      309.90      3.26 o 
  -1   1   6      279.88      326.98      2.16 o 
   0   1   6        0.65       -0.12      0.14 o 
   1   1   6      263.57      273.64      2.60 o 
   2   1   6      415.48      386.13      6.89 o 
   3   1   6      224.73      273.62      3.62 o 
   4   1   6       29.02       21.42      1.02 o 
   5   1   6        0.30        1.62      0.84 o 
   6   1   6       92.56       97.07      3.14 o 
   7   1   6      101.08      100.49      6.59 o 
   8   1   6       61.29       60.26      3.10 o 
  -8   2   6        0.18       -0.72      1.02 o 
  -7   2   6        0.02        0.44      0.70 o 
  -6   2   6       18.30       18.31      1.44 o 
  -5   2   6       17.89       21.72      1.46 o 
  -4   2   6        6.78        6.60      0.68 o 
  -3   2   6       52.17       53.58      1.31 o 
  -2   2   6      256.84      288.54      2.42 o 
  -1   2   6      183.97      174.07      1.78 o 
   0   2   6      196.81      217.56      1.74 o 
   1   2   6       17.22       17.58      1.05 o 
   2   2   6      332.00      312.52      3.23 o 
   3   2   6        6.54        3.62      0.87 o 
   4   2   6       30.35       29.59      2.08 o 
   6   2   6       11.46       18.74      2.29 o 
   7   2   6       13.27       10.91      2.12 o 
   8   2   6        9.60        9.45      2.24 o 
  -8   3   6        4.66        4.94      1.40 o 
  -7   3   6       58.11       67.31      2.54 o 
  -6   3   6       74.56       66.34      2.64 o 
  -5   3   6       38.05       36.56      1.63 o 
  -4   3   6        9.16        5.42      0.66 o 
  -3   3   6       67.63       64.06      1.36 o 
  -2   3   6       10.20       13.06      1.10 o 
  -1   3   6       86.12      101.36      1.15 o 
   0   3   6      150.78      141.26      1.36 o 
   1   3   6      126.28      129.70      1.89 o 
   2   3   6      226.57      263.45      2.63 o 
   3   3   6       83.78       77.21      3.16 o 
   4   3   6      130.98      131.18      4.56 o 
   5   3   6      409.56      376.31      9.23 o 
   6   3   6       22.99       22.35      2.59 o 
   7   3   6       22.03       20.76      2.75 o 
   8   3   6       37.66       33.09      3.93 o 
  -7   4   6        0.01        0.50      0.98 o 
  -6   4   6       76.44       66.58      2.36 o 
  -5   4   6        0.92        3.08      0.74 o 
  -4   4   6       43.71       39.88      1.36 o 
  -3   4   6      161.86      165.56      2.34 o 
  -2   4   6      259.51      296.53      3.01 o 
  -1   4   6     1120.96     1234.29      7.99 o 
   0   4   6       74.65       57.21      0.80 o 
   1   4   6      759.29      722.32      5.47 o 
   2   4   6     1234.51     1342.62     10.95 o 
   3   4   6       24.53       25.57      1.82 o 
   4   4   6       29.12       25.96      2.30 o 
   5   4   6      120.66      112.66      4.74 o 
   6   4   6      148.50      143.17      5.70 o 
   7   4   6       26.82       22.69      2.94 o 
   8   4   6       45.14       53.33      2.88 o 
  -7   5   6      174.32      169.14      8.63 o 
  -6   5   6        3.44        2.22      1.14 o 
  -5   5   6       86.89       74.12      2.84 o 
  -4   5   6       89.81       69.77      2.41 o 
  -3   5   6      556.14      528.51      5.62 o 
  -2   5   6      337.19      350.38      2.96 o 
  -1   5   6      700.57      733.67      5.26 o 
   0   5   6      361.03      334.76      2.85 o 
   1   5   6      144.41      146.25      1.79 o 
   2   5   6      324.86      359.63      4.38 o 
   3   5   6      562.04      617.05      6.60 o 
   4   5   6      135.27      167.62      4.31 o 
   5   5   6      364.03      386.21     10.04 o 
   6   5   6        3.71        4.02      1.44 o 
   7   5   6        0.02        0.28      1.22 o 
   8   5   6       43.03       39.00      4.11 o 
  -7   6   6       15.25       16.74      2.02 o 
  -6   6   6        0.21        1.42      0.79 o 
  -5   6   6       17.54       17.48      1.44 o 
  -4   6   6      211.79      200.72      5.74 o 
  -3   6   6      125.84      118.86      2.35 o 
  -2   6   6      304.18      305.75      3.13 o 
  -1   6   6      415.48      444.46      3.46 o 
   0   6   6      148.44      146.37      1.63 o 
   1   6   6      792.89      808.08      6.32 o 
   2   6   6      660.09      691.90      6.16 o 
   3   6   6        5.04        5.76      0.85 o 
   4   6   6        1.32        0.96      0.58 o 
   5   6   6       11.83        9.82      1.95 o 
   6   6   6      141.51      153.29      6.43 o 
   7   6   6       11.21        9.91      2.19 o 
   8   6   6       26.98       29.08      3.70 o 
  -7   7   6       38.27       34.20      2.70 o 
  -6   7   6       63.55       59.98      2.88 o 
  -5   7   6        3.14        4.78      0.81 o 
  -4   7   6        7.53        7.12      0.85 o 
  -3   7   6      138.98      143.08      3.94 o 
  -2   7   6       26.89       31.67      0.92 o 
  -1   7   6      174.08      177.50      2.83 o 
   0   7   6       37.36       28.59      0.86 o 
   1   7   6       69.44       64.85      1.44 o 
   2   7   6       45.74       36.38      1.38 o 
   3   7   6       87.53       91.61      2.73 o 
   4   7   6       30.13       36.90      1.86 o 
   5   7   6      102.53      117.53      5.49 o 
   6   7   6        0.66        2.12      1.44 o 
   7   7   6        0.19        0.19      1.23 o 
  -6   8   6        5.00        8.41      2.68 o 
  -5   8   6       23.08       20.35      1.63 o 
  -4   8   6       10.61        8.73      0.98 o 
  -3   8   6        5.00        2.52      0.65 o 
  -2   8   6       95.69       89.46      1.84 o 
  -1   8   6        3.09        1.61      0.76 o 
   0   8   6        9.10        9.57      0.61 o 
   1   8   6       38.38       35.67      1.60 o 
   2   8   6       25.95       19.18      1.14 o 
   3   8   6       30.56       19.95      1.61 o 
   4   8   6       41.94       35.16      3.10 o 
   5   8   6        0.20        0.68      0.94 o 
   6   8   6       11.69       13.87      2.70 o 
   7   8   6        0.11       -0.49      1.29 o 
  -6   9   6       25.66       30.69      3.72 o 
  -5   9   6        4.40        4.03      1.03 o 
  -4   9   6       53.78       57.58      2.02 o 
  -3   9   6       15.16       17.20      1.51 o 
  -2   9   6      139.59      147.01      2.49 o 
  -1   9   6       17.16       16.71      1.18 o 
   0   9   6       13.53       10.83      1.00 o 
   1   9   6       86.01       81.00      2.08 o 
   2   9   6        3.81        3.64      1.13 o 
   3   9   6       34.11       26.30      3.32 o 
   4   9   6        0.90        1.00      0.77 o 
   5   9   6       30.06       32.81      2.18 o 
   6   9   6       23.96       27.72      3.71 o 
   7   9   6        0.01       -0.82      1.42 o 
  -5  10   6       11.37       14.38      1.98 o 
  -4  10   6       50.85       50.87      2.85 o 
  -3  10   6       24.33       24.93      2.27 o 
  -2  10   6        0.76        0.80      0.81 o 
  -1  10   6       41.38       41.57      1.70 o 
   0  10   6        4.51        3.79      0.78 o 
   1  10   6      125.18      119.54      2.67 o 
   2  10   6       20.32       17.20      1.73 o 
   3  10   6       58.23       46.36      3.60 o 
   4  10   6        1.00        0.46      0.87 o 
   5  10   6       10.28        8.33      1.41 o 
   6  10   6       44.55       42.42      4.56 o 
  -4  11   6       19.68       20.94      2.34 o 
  -3  11   6       13.72       16.84      2.09 o 
  -2  11   6       82.11       91.98      3.75 o 
  -1  11   6        3.57        3.48      0.82 o 
   0  11   6      231.37      233.49      4.75 o 
   1  11   6       56.07       57.86      2.41 o 
   2  11   6       15.92       11.21      1.16 o 
   3  11   6        3.85        4.30      1.08 o 
   4  11   6       14.07       11.12      2.51 o 
   5  11   6       26.89       18.42      3.12 o 
  -3  12   6       44.70       42.83      3.17 o 
  -2  12   6       47.27       50.90      3.15 o 
  -1  12   6       28.65       36.51      3.51 o 
   0  12   6       28.51       29.84      1.92 o 
   1  12   6       27.50       25.98      2.02 o 
   2  12   6        7.44       12.11      1.49 o 
   3  12   6       31.32       29.88      1.84 o 
   4  12   6        3.24        4.11      1.18 o 
  -1  13   6        0.20        0.22      0.73 o 
   0  13   6       48.42       47.45      2.30 o 
   1  13   6        4.06        3.58      1.36 o 
   2  13   6        9.10       13.79      3.16 o 
  -2 -11   7        6.82        7.06      3.77 o 
  -1 -11   7       39.37       37.97      2.88 o 
   0 -11   7       27.59       27.57      1.97 o 
   1 -11   7        5.44        5.26      0.77 o 
   2 -11   7       17.44       19.83      2.18 o 
  -3 -10   7        2.55        2.05      0.81 o 
  -2 -10   7       50.32       48.32      2.31 o 
  -1 -10   7        0.85        1.21      0.71 o 
   0 -10   7        1.81        0.19      1.19 o 
   1 -10   7        7.45        7.28      0.76 o 
   2 -10   7       39.51       41.75      2.64 o 
   3 -10   7       91.71       96.82      6.07 o 
   4 -10   7        2.02        1.23      1.84 o 
  -4  -9   7        1.67        0.56      1.83 o 
  -3  -9   7        8.52        7.25      1.17 o 
  -2  -9   7       16.77       13.69      1.17 o 
  -1  -9   7       92.34       89.63      2.25 o 
   0  -9   7       39.53       43.15      1.34 o 
   1  -9   7       20.24       17.87      1.49 o 
   2  -9   7        2.88        3.34      0.92 o 
   3  -9   7        6.21        8.15      1.81 o 
   4  -9   7      110.67       98.62      6.02 o 
   5  -9   7        9.65        1.77      0.78 o 
  -5  -8   7        3.39        4.89      2.38 o 
  -4  -8   7       15.13       15.50      3.02 o 
  -3  -8   7       33.26       38.85      1.87 o 
  -2  -8   7       15.87       16.22      1.29 o 
  -1  -8   7       16.06       17.52      2.20 o 
   0  -8   7       10.53        9.40      1.08 o 
   1  -8   7        0.27        0.54      0.60 o 
   2  -8   7       88.20       82.20      2.64 o 
   3  -8   7       38.74       40.06      2.04 o 
   4  -8   7       28.62       29.40      2.55 o 
   5  -8   7        7.35       12.32      1.79 o 
   6  -8   7       10.58       14.56      3.06 o 
  -6  -7   7        1.99        0.33      1.82 o 
  -5  -7   7        7.20        6.56      2.20 o 
  -4  -7   7        4.08        3.43      2.02 o 
  -3  -7   7        0.53       -0.03      0.59 o 
  -2  -7   7        2.61        4.27      0.73 o 
  -1  -7   7        2.86        3.96      0.68 o 
   0  -7   7        0.64        1.77      0.41 o 
   1  -7   7      121.07      114.29      2.19 o 
   2  -7   7        0.04        0.32      0.52 o 
   3  -7   7       72.62       71.16      2.37 o 
   4  -7   7        0.00        0.66      0.90 o 
   5  -7   7       14.78       17.02      2.02 o 
   6  -7   7        0.15        1.09      1.34 o 
  -6  -6   7        0.01       -1.41      1.60 o 
  -5  -6   7        2.70        1.34      1.84 o 
  -4  -6   7       69.08       71.41      4.38 o 
  -3  -6   7       21.50       12.39      2.25 o 
  -2  -6   7       60.03       66.10      1.86 o 
  -1  -6   7       26.68       29.49      1.05 o 
   0  -6   7       66.22       64.72      1.16 o 
   1  -6   7        2.96        2.96      0.54 o 
   2  -6   7        5.14        4.02      0.53 o 
   3  -6   7       11.07        7.09      0.92 o 
   4  -6   7        0.81        0.05      1.07 o 
   5  -6   7        2.74        2.09      0.98 o 
   6  -6   7        1.27        1.40      1.56 o 
   7  -6   7       23.99       24.58      3.66 o 
  -7  -5   7        2.97       -1.07      1.86 o 
  -6  -5   7       18.95       15.97      3.00 o 
  -5  -5   7       24.11       29.37      3.49 o 
  -4  -5   7       25.40       33.04      3.48 o 
  -3  -5   7        3.72        2.66      1.45 o 
  -2  -5   7       14.92       14.60      1.87 o 
  -1  -5   7       95.14       84.33      1.19 o 
   0  -5   7        3.47        0.41      0.28 o 
   1  -5   7       27.66       31.62      1.10 o 
   2  -5   7      134.26      116.22      2.22 o 
   3  -5   7      169.11      153.86      2.66 o 
   4  -5   7        9.92        7.96      1.01 o 
   5  -5   7       66.35       64.78      4.22 o 
   6  -5   7        0.19        0.64      0.86 o 
   7  -5   7       62.06       68.40      4.91 o 
  -7  -4   7       38.06       46.75      4.78 o 
  -6  -4   7        0.02       -0.52      1.42 o 
  -5  -4   7        1.35        3.88      1.74 o 
  -4  -4   7      213.31      195.59      6.61 o 
  -3  -4   7      103.81      108.91      4.67 o 
  -2  -4   7      346.02      314.14      4.83 o 
  -1  -4   7      236.47      225.46      2.08 o 
   0  -4   7       49.36       36.73      0.83 o 
   1  -4   7       47.77       42.64      0.88 o 
   2  -4   7       47.70       53.07      1.18 o 
   3  -4   7      905.64      883.22      8.48 o 
   4  -4   7        0.94        2.81      1.53 o 
   5  -4   7       16.63       12.94      2.30 o 
   6  -4   7        7.40        6.33      1.78 o 
   7  -4   7       77.90       81.14      5.20 o 
   8  -4   7       20.46       21.35      3.41 o 
  -7  -3   7        1.75        0.30      1.06 o 
  -6  -3   7        2.51        0.87      1.56 o 
  -5  -3   7      102.68       88.68      4.48 o 
  -4  -3   7      312.83      299.61      8.11 o 
  -3  -3   7        9.46        8.93      1.19 o 
  -2  -3   7       99.85      100.40      2.30 o 
  -1  -3   7      523.82      505.04      3.67 o 
   0  -3   7     1842.51     1832.70     11.31 o 
   1  -3   7      992.18     1023.66      6.56 o 
   2  -3   7      367.73      398.16      3.86 o 
   3  -3   7      142.98      131.93      2.72 o 
   4  -3   7       34.20       23.21      2.23 o 
   5  -3   7      163.36      147.78      6.05 o 
   6  -3   7      105.50      105.96      5.45 o 
   7  -3   7      154.54      161.79      5.26 o 
   8  -3   7        2.29        9.12      2.29 o 
  -8  -2   7       19.31       18.02      2.94 o 
  -7  -2   7       79.09       81.04      6.10 o 
  -6  -2   7       36.30       36.09      3.09 o 
  -5  -2   7       10.31       11.14      1.41 o 
  -4  -2   7      161.78      150.21      3.67 o 
  -3  -2   7      105.03       94.08      2.73 o 
  -2  -2   7      855.90      837.98      8.15 o 
  -1  -2   7      358.29      306.82      2.62 o 
   0  -2   7      282.86      308.73      2.34 o 
   1  -2   7       28.88       28.69      0.61 o 
   2  -2   7        0.95        2.42      0.32 o 
   3  -2   7     1560.09     1513.70     11.26 o 
   4  -2   7      966.52      920.32     18.50 o 
   5  -2   7      233.96      215.63      7.36 o 
   6  -2   7       11.86       12.18      2.32 o 
   7  -2   7       31.38       38.06      7.44 o 
   8  -2   7        3.33        6.93      2.12 o 
  -8  -1   7        1.62       -1.28      1.28 o 
  -7  -1   7        1.32        2.64      0.93 o 
  -6  -1   7      101.64      118.04      2.61 o 
  -5  -1   7       12.07        9.91      0.91 o 
  -4  -1   7      275.25      273.81      7.45 o 
  -3  -1   7      258.74      272.03      7.82 o 
  -2  -1   7       63.39       62.85      1.74 o 
  -1  -1   7      190.34      198.12      1.73 o 
   0  -1   7     2291.29     2202.63     14.24 o 
   1  -1   7     1343.92     1338.67      8.60 o 
   2  -1   7      436.66      458.08      3.87 o 
   3  -1   7       15.77       27.15      1.68 o 
   4  -1   7        2.95        3.48      1.17 o 
   5  -1   7       44.32       42.34      3.14 o 
   6  -1   7       38.37       35.73      3.13 o 
   7  -1   7       14.68       22.29      3.24 o 
   8  -1   7        4.18        4.87      1.95 o 
  -8   0   7       20.44       21.91      2.32 o 
  -7   0   7      129.34      143.74      5.53 o 
  -6   0   7        2.37        2.37      0.68 o 
  -5   0   7       11.56        8.48      0.84 o 
  -4   0   7      206.10      201.34      3.47 o 
  -3   0   7     1053.13     1027.27      8.91 o 
  -2   0   7      146.51      171.22      2.17 o 
  -1   0   7      159.48      197.92      3.92 o 
   0   0   7      488.89      488.42      4.03 o 
   1   0   7      324.55      349.54      4.47 o 
   2   0   7      770.83      859.08     11.58 o 
   3   0   7      196.69      216.86      6.25 o 
   4   0   7      210.85      180.61      3.82 o 
   5   0   7        6.06        2.95      1.40 o 
   6   0   7       52.51       50.14      3.66 o 
   7   0   7        4.06        5.29      1.84 o 
   8   0   7       26.23       29.14      5.26 o 
  -8   1   7       28.67       30.47      2.65 o 
  -7   1   7        2.46        2.44      0.86 o 
  -6   1   7       17.38       23.68      1.67 o 
  -5   1   7       15.32       14.17      1.02 o 
  -4   1   7      233.89      266.64      3.54 o 
  -3   1   7      175.41      194.37      2.73 o 
  -2   1   7      294.86      282.94      2.70 o 
  -1   1   7      136.41      132.51      1.26 o 
   0   1   7       86.47       86.94      0.98 o 
   1   1   7      133.01      146.12      2.06 o 
   2   1   7      103.14       76.01      2.34 o 
   3   1   7       99.88      108.55      3.56 o 
   4   1   7        3.68        4.59      1.06 o 
   5   1   7       24.16       27.71      2.19 o 
   6   1   7       87.06       80.69      2.91 o 
   7   1   7        0.82        0.04      1.11 o 
   8   1   7        0.01       -0.24      1.29 o 
  -8   2   7        6.01        6.37      2.15 o 
  -7   2   7       55.00       58.16      2.41 o 
  -6   2   7        0.45        1.26      0.67 o 
  -5   2   7       49.61       51.53      2.52 o 
  -4   2   7        8.84        7.73      0.74 o 
  -3   2   7       99.05       98.71      3.45 o 
  -2   2   7      529.86      518.77      4.26 o 
  -1   2   7        5.76        4.29      0.33 o 
   0   2   7       29.60       27.70      0.58 o 
   1   2   7      295.18      329.38      2.72 o 
   2   2   7      352.50      393.69      4.53 o 
   3   2   7       58.27       63.11      2.80 o 
   4   2   7       43.05       39.62      2.49 o 
   5   2   7       37.02       41.82      2.70 o 
   6   2   7       60.80       47.19      3.11 o 
   7   2   7       11.43        9.51      2.22 o 
   8   2   7        2.61        1.17      1.47 o 
  -7   3   7       14.29       11.06      1.35 o 
  -6   3   7       12.86       13.36      1.33 o 
  -5   3   7       16.88       14.06      1.25 o 
  -4   3   7       98.65       94.71      1.97 o 
  -3   3   7      316.09      317.50      3.27 o 
  -2   3   7        0.49        1.31      0.43 o 
  -1   3   7        0.54        2.81      0.34 o 
   0   3   7      306.90      359.49      2.68 o 
   1   3   7      147.62      178.30      2.00 o 
   2   3   7       10.38       14.72      0.62 o 
   3   3   7       39.12       45.95      2.52 o 
   4   3   7       13.70       13.99      1.79 o 
   5   3   7        9.68        8.39      1.65 o 
   6   3   7       20.21       20.97      2.63 o 
   7   3   7       44.87       45.79      3.43 o 
   8   3   7       54.53       53.38      4.32 o 
  -7   4   7       39.65       34.86      2.59 o 
  -6   4   7       21.93       24.53      1.77 o 
  -5   4   7       84.63       81.17      2.45 o 
  -4   4   7       70.23       69.81      2.15 o 
  -3   4   7       61.59       67.63      1.50 o 
  -2   4   7       19.67       19.68      0.76 o 
  -1   4   7       48.60       50.97      1.03 o 
   0   4   7      696.85      677.15      4.54 o 
   1   4   7      700.18      650.90      5.09 o 
   2   4   7       56.72       61.44      1.34 o 
   3   4   7       18.45       23.55      0.79 o 
   4   4   7      599.07      643.99     13.34 o 
   5   4   7       26.60       37.80      2.90 o 
   6   4   7       50.90       43.69      3.21 o 
   7   4   7        0.30        0.47      1.13 o 
   8   4   7        9.55        7.44      1.46 o 
  -7   5   7       29.90       31.75      2.59 o 
  -6   5   7       34.18       37.37      2.15 o 
  -5   5   7        6.09        6.46      0.95 o 
  -4   5   7      156.52      143.39      3.37 o 
  -3   5   7      441.40      418.16      4.81 o 
  -2   5   7       94.05       92.88      1.31 o 
  -1   5   7      207.38      223.09      2.25 o 
   0   5   7      186.29      190.41      1.74 o 
   1   5   7      983.64      974.35      7.30 o 
   2   5   7      860.32      871.05      7.27 o 
   3   5   7       15.93       18.91      1.16 o 
   4   5   7       15.67       21.63      1.56 o 
   5   5   7        0.25        0.63      0.99 o 
   6   5   7        2.12        1.93      1.25 o 
   7   5   7       54.64       53.90      3.98 o 
   8   5   7       30.27       35.56      3.96 o 
  -7   6   7       26.02       26.65      2.40 o 
  -6   6   7       90.17       84.20      2.83 o 
  -5   6   7       90.96       89.74      3.18 o 
  -4   6   7       14.00       13.98      1.09 o 
  -3   6   7        6.96        9.30      0.86 o 
  -2   6   7      104.68      106.29      1.67 o 
  -1   6   7        6.21        7.28      0.48 o 
   0   6   7     1193.72     1255.07      8.57 o 
   1   6   7      172.57      171.43      2.12 o 
   2   6   7      370.70      408.22      4.15 o 
   3   6   7      725.87      689.20      9.20 o 
   4   6   7      427.95      452.67      8.29 o 
   5   6   7      189.75      202.22      7.12 o 
   6   6   7        1.17        1.97      1.39 o 
   7   6   7        1.63        3.74      1.57 o 
   8   6   7        0.19        0.15      1.34 o 
  -6   7   7        0.97        3.49      1.22 o 
  -5   7   7       13.26       10.97      1.24 o 
  -4   7   7       14.79        8.17      0.92 o 
  -3   7   7      178.37      172.13      3.05 o 
  -2   7   7        0.16        0.33      0.34 o 
  -1   7   7       47.59       43.00      1.12 o 
   0   7   7        1.69        3.58      0.49 o 
   1   7   7      114.89      115.81      1.78 o 
   2   7   7      172.46      167.90      2.44 o 
   3   7   7        1.75        0.43      0.51 o 
   4   7   7       73.50       78.35      3.12 o 
   5   7   7       18.11       14.81      2.45 o 
   6   7   7        1.20        1.24      1.32 o 
   7   7   7       11.02       17.89      2.89 o 
  -6   8   7       13.93       10.90      1.67 o 
  -5   8   7        1.89        1.19      0.80 o 
  -4   8   7       10.50       10.71      1.07 o 
  -3   8   7       10.46       11.60      1.05 o 
  -2   8   7       10.52       12.14      0.83 o 
  -1   8   7        6.13        4.01      0.61 o 
   0   8   7      116.61      131.80      1.95 o 
   1   8   7        4.34        4.87      1.68 o 
   2   8   7       31.73       31.58      1.16 o 
   3   8   7      106.86       99.69      8.43 o 
   4   8   7      128.01      130.97      6.22 o 
   5   8   7       29.66       31.39      3.59 o 
   6   8   7        9.13       15.46      2.80 o 
   7   8   7       10.96       10.52      2.49 o 
  -5   9   7        8.69       13.23      1.76 o 
  -4   9   7       27.99       21.84      1.55 o 
  -3   9   7       91.53       87.75      2.85 o 
  -2   9   7        3.22        2.65      0.55 o 
  -1   9   7       19.93       21.74      1.34 o 
   0   9   7       10.33        7.83      0.83 o 
   1   9   7       16.23       15.67      1.11 o 
   2   9   7       40.03       34.55      1.48 o 
   3   9   7       11.58        7.57      1.16 o 
   4   9   7       53.36       43.38      2.23 o 
   5   9   7       15.03       15.22      2.75 o 
   6   9   7        0.21        2.57      1.63 o 
  -5  10   7       17.20       14.72      2.74 o 
  -4  10   7        0.27        1.27      1.60 o 
  -3  10   7        3.55        2.77      0.92 o 
  -2  10   7        4.51        3.47      1.17 o 
  -1  10   7       85.58       88.75      3.37 o 
   0  10   7       37.99       40.56      1.93 o 
   1  10   7       36.34       39.14      1.81 o 
   2  10   7       61.98       65.81      2.21 o 
   3  10   7        0.38       -0.11      0.85 o 
   4  10   7       21.32       20.76      1.92 o 
   5  10   7       92.53       77.09      5.06 o 
   6  10   7        2.81        1.93      1.73 o 
  -4  11   7        9.74       11.41      1.87 o 
  -3  11   7       27.20       28.85      2.86 o 
  -2  11   7      138.74      136.39      4.53 o 
  -1  11   7      138.83      139.34      3.12 o 
   0  11   7       42.25       42.62      2.10 o 
   1  11   7        3.95        4.68      1.00 o 
   2  11   7        5.01        5.45      0.92 o 
   3  11   7       91.24       86.37      2.80 o 
   4  11   7       13.05       10.12      1.47 o 
   5  11   7        1.66        0.92      1.69 o 
  -3  12   7       14.94       13.59      2.03 o 
  -2  12   7        3.40        4.48      1.39 o 
  -1  12   7       53.48       55.44      2.35 o 
   0  12   7        0.04       -0.70      0.70 o 
   1  12   7       64.12       68.12      2.72 o 
   2  12   7       28.59       32.88      2.26 o 
   3  12   7        0.08        0.37      1.18 o 
   4  12   7        0.00        1.26      1.33 o 
  -1  13   7       15.54       13.17      1.41 o 
   0  13   7        4.39        3.07      0.97 o 
   1  13   7        0.44        1.23      1.47 o 
   2  13   7        2.32        2.62      1.05 o 
   0 -11   8        1.54        2.06      0.81 o 
   1 -11   8        0.07       -0.05      1.08 o 
  -3 -10   8       29.59       35.31      2.39 o 
  -2 -10   8        3.60        4.58      0.95 o 
  -1 -10   8       14.75       13.09      1.46 o 
   0 -10   8      134.94      131.96      3.51 o 
   1 -10   8        3.91        5.78      0.76 o 
   2 -10   8       32.12       36.39      4.35 o 
   3 -10   8        1.61        2.36      2.08 o 
  -4  -9   8       11.22       11.91      3.00 o 
  -3  -9   8       48.82       49.40      5.90 o 
  -2  -9   8       26.72       26.13      1.58 o 
  -1  -9   8       93.05       86.70      2.60 o 
   0  -9   8       11.86       12.74      1.10 o 
   1  -9   8        9.70       11.66      0.89 o 
   2  -9   8       21.78       21.89      2.83 o 
   3  -9   8      174.48      170.24      7.65 o 
   4  -9   8        0.53        0.59      1.69 o 
  -5  -8   8       12.76       11.42      2.78 o 
  -4  -8   8        7.45        5.51      2.40 o 
  -3  -8   8        3.79        4.35      1.09 o 
  -2  -8   8        9.29        9.06      1.73 o 
  -1  -8   8       38.95       42.35      1.81 o 
   0  -8   8       86.23       98.47      1.85 o 
   1  -8   8        0.33        0.90      0.49 o 
   2  -8   8       90.33       88.47      2.86 o 
   3  -8   8       14.02       16.96      7.02 o 
   4  -8   8       12.93       14.01      2.80 o 
   5  -8   8        1.97        0.98      1.56 o 
  -6  -7   8        2.59        2.49      1.95 o 
  -5  -7   8        0.08        0.93      1.71 o 
  -4  -7   8        5.05       11.48      2.69 o 
  -3  -7   8        2.05        4.66      1.03 o 
  -2  -7   8        0.04        1.40      0.57 o 
  -1  -7   8       84.30       97.83      2.34 o 
   0  -7   8        2.43        3.42      0.48 o 
   1  -7   8        0.08       -0.37      0.37 o 
   2  -7   8        0.87        2.49      0.73 o 
   3  -7   8       40.82       43.11      2.73 o 
   4  -7   8        0.15        1.49      1.06 o 
   5  -7   8       43.85       42.95      3.82 o 
   6  -7   8        0.27        2.04      1.46 o 
  -6  -6   8        3.61        2.99      2.06 o 
  -5  -6   8        7.46        8.03      2.44 o 
  -4  -6   8        4.01        7.06      2.12 o 
  -3  -6   8       36.07       35.55      1.90 o 
  -2  -6   8       21.22       21.72      1.38 o 
  -1  -6   8      154.02      155.55      3.14 o 
   0  -6   8       13.21       11.71      0.61 o 
   1  -6   8       23.23       18.30      1.87 o 
   2  -6   8        9.71        9.03      0.98 o 
   3  -6   8       92.98       77.39      9.01 o 
   4  -6   8       16.80       16.09      1.98 o 
   5  -6   8        1.21        0.38      0.94 o 
   6  -6   8        1.74        2.44      1.37 o 
   7  -6   8       15.93       21.15      3.53 o 
  -6  -5   8        1.27        0.58      1.84 o 
  -5  -5   8        0.44        1.37      1.67 o 
  -4  -5   8       56.41       56.14      3.88 o 
  -3  -5   8      147.97      147.24      5.68 o 
  -2  -5   8       84.51       86.83      2.46 o 
  -1  -5   8       64.73       63.67      1.32 o 
   0  -5   8      228.26      241.81      2.41 o 
   1  -5   8        1.08        0.76      0.30 o 
   2  -5   8        0.46        0.46      0.31 o 
   3  -5   8       14.80       18.33      1.90 o 
   4  -5   8      111.50       96.87      3.71 o 
   5  -5   8        0.01        0.16      0.93 o 
   6  -5   8        0.75       -0.25      1.12 o 
   7  -5   8        1.40        6.87      2.14 o 
  -7  -4   8       13.70        9.72      1.76 o 
  -6  -4   8       24.05       27.42      3.56 o 
  -5  -4   8        0.02        1.62      1.50 o 
  -4  -4   8      114.59      118.05      5.30 o 
  -3  -4   8      159.19      138.13      5.29 o 
  -2  -4   8       14.65       14.03      2.22 o 
  -1  -4   8        2.04        1.36      0.34 o 
   0  -4   8       20.27       20.93      0.72 o 
   1  -4   8     1206.70     1223.77      8.96 o 
   2  -4   8       43.97       36.53      1.03 o 
   3  -4   8       61.31       69.46      2.15 o 
   4  -4   8       28.09       31.41      4.49 o 
   5  -4   8        4.73        5.01      1.70 o 
   6  -4   8        5.65        3.16      1.60 o 
   7  -4   8       54.35       63.67      4.75 o 
  -7  -3   8       23.43       22.02      1.81 o 
  -6  -3   8        7.31        5.08      1.86 o 
  -5  -3   8       18.17       17.29      2.69 o 
  -4  -3   8      105.16      110.86      4.93 o 
  -3  -3   8      574.64      542.90      8.13 o 
  -2  -3   8        1.72        5.22      2.04 o 
  -1  -3   8      177.14      162.82      3.62 o 
   0  -3   8      972.73      990.85      6.61 o 
   1  -3   8        1.66        5.30      0.36 o 
   2  -3   8        5.38        5.46      0.48 o 
   3  -3   8      121.38      130.93      2.84 o 
   4  -3   8      704.78      632.03     10.60 o 
   5  -3   8       98.81       94.63      4.87 o 
   6  -3   8       45.15       42.85      3.63 o 
   7  -3   8       10.32       11.57      1.85 o 
   8  -3   8       40.98       44.59      4.12 o 
  -7  -2   8        0.19        0.32      0.77 o 
  -6  -2   8        0.05       -0.77      0.86 o 
  -5  -2   8       74.16       69.59      3.99 o 
  -4  -2   8      394.09      370.57     14.67 o 
  -3  -2   8      225.98      210.79      4.39 o 
  -2  -2   8       24.45       23.20      1.53 o 
  -1  -2   8       17.72       15.21      0.55 o 
   0  -2   8      241.15      236.75      3.40 o 
   1  -2   8     2406.80     2366.54     16.74 o 
   2  -2   8      229.24      225.99      3.70 o 
   3  -2   8      844.69      822.62      7.95 o 
   4  -2   8        6.83       10.78      2.08 o 
   5  -2   8       13.92       13.68      2.24 o 
   6  -2   8       10.97       12.91      2.42 o 
   7  -2   8       53.17       56.57      4.35 o 
   8  -2   8       52.40       63.47      4.83 o 
  -7  -1   8       76.01       84.67      6.39 o 
  -6  -1   8       20.35       21.23      1.61 o 
  -5  -1   8        2.09        1.14      0.53 o 
  -4  -1   8      183.68      191.68      4.34 o 
  -3  -1   8      172.63      175.60      3.93 o 
  -2  -1   8      208.74      218.13      3.05 o 
  -1  -1   8      867.95      839.09      5.65 o 
   0  -1   8      894.14      855.92      5.34 o 
   1  -1   8      590.89      614.08      4.92 o 
   2  -1   8       50.90       47.82      1.21 o 
   3  -1   8      283.98      263.64      3.34 o 
   4  -1   8      303.31      269.76     13.85 o 
   5  -1   8       92.70       93.41      4.71 o 
   6  -1   8       61.77       66.40      4.27 o 
   7  -1   8       14.02       16.99      2.86 o 
   8  -1   8       20.51       26.54      3.77 o 
  -7   0   8       14.94       13.84      1.80 o 
  -6   0   8       40.40       32.39      1.61 o 
  -5   0   8       64.16       78.38      2.00 o 
  -4   0   8      748.15      754.63      7.39 o 
  -3   0   8       19.60       30.53      1.19 o 
  -2   0   8       99.35       98.81      2.65 o 
  -1   0   8       72.88       66.46      0.85 o 
   0   0   8      407.70      444.71      3.71 o 
   1   0   8      324.42      316.54      2.38 o 
   2   0   8       36.07       44.57      3.58 o 
   3   0   8        1.97        0.91      0.37 o 
   4   0   8      314.81      308.51      5.51 o 
   5   0   8       46.20       50.73      2.44 o 
   6   0   8       57.44       54.70      3.87 o 
   7   0   8       25.50       27.84      3.61 o 
   8   0   8       38.98       43.36      4.02 o 
  -7   1   8       60.91       73.35      2.69 o 
  -6   1   8       58.97       64.74      2.34 o 
  -5   1   8        0.01       -0.11      0.46 o 
  -4   1   8       32.96       29.46      1.26 o 
  -3   1   8       27.98       20.67      1.07 o 
  -2   1   8       48.05       44.21      1.21 o 
  -1   1   8      104.80       95.98      1.15 o 
   0   1   8      521.81      497.26      4.39 o 
   1   1   8       56.77       48.53      0.83 o 
   2   1   8      148.61      144.14      3.01 o 
   3   1   8       86.97       98.55      1.82 o 
   4   1   8      190.28      185.00      5.37 o 
   5   1   8      203.17      184.73      5.69 o 
   6   1   8       96.98      112.32      3.52 o 
   7   1   8       49.24       49.16      3.95 o 
   8   1   8        0.38        1.31      0.95 o 
  -7   2   8       60.74       61.74      2.54 o 
  -6   2   8        0.33        0.70      0.69 o 
  -5   2   8        0.17        0.46      0.52 o 
  -4   2   8       36.82       40.53      1.37 o 
  -3   2   8        2.65        2.83      0.46 o 
  -2   2   8      382.64      417.97      4.37 o 
  -1   2   8       21.17       27.80      0.68 o 
   0   2   8      475.09      526.45      3.83 o 
   1   2   8      124.20      126.50      1.32 o 
   2   2   8      510.38      500.89      5.69 o 
   3   2   8      290.30      289.55      4.42 o 
   4   2   8      714.28      725.75     14.04 o 
   5   2   8       28.50       25.23      2.59 o 
   6   2   8       19.33       22.40      2.62 o 
   7   2   8       14.58       18.69      2.99 o 
   8   2   8      132.52      138.14      6.92 o 
  -7   3   8       26.35       25.20      2.31 o 
  -6   3   8       32.61       32.64      2.00 o 
  -5   3   8        0.41        0.88      0.89 o 
  -4   3   8       82.46       77.70      2.60 o 
  -3   3   8        0.22        0.30      0.40 o 
  -2   3   8      166.38      166.51      2.42 o 
  -1   3   8      201.86      206.35      2.20 o 
   0   3   8      268.17      274.17      2.25 o 
   1   3   8       37.93       36.00      0.72 o 
   2   3   8       31.08       30.23      1.35 o 
   3   3   8       14.94       12.78      0.85 o 
   4   3   8      149.77      173.71      5.60 o 
   5   3   8      183.08      179.28      6.09 o 
   6   3   8       17.22       26.08      3.01 o 
   7   3   8       99.95       91.86      4.73 o 
   8   3   8        9.87        9.02      2.48 o 
  -7   4   8       32.31       32.12      4.49 o 
  -6   4   8       10.09        6.42      1.07 o 
  -5   4   8       11.89       13.47      1.35 o 
  -4   4   8       57.90       61.16      2.02 o 
  -3   4   8      130.49      128.77      1.98 o 
  -2   4   8      228.46      231.46      2.22 o 
  -1   4   8       40.69       49.48      1.06 o 
   0   4   8       68.39       80.43      1.11 o 
   1   4   8      350.00      376.50      3.03 o 
   2   4   8       83.09       88.50      1.40 o 
   3   4   8       11.63       20.38      1.36 o 
   4   4   8      356.96      382.66      9.42 o 
   5   4   8       25.69       22.86      2.64 o 
   6   4   8        9.23        9.45      2.05 o 
   7   4   8        0.03       -0.22      1.18 o 
   8   4   8       16.97       19.36      2.16 o 
  -7   5   8       12.07       12.81      1.84 o 
  -6   5   8      104.81      108.16      3.58 o 
  -5   5   8       20.93       20.91      1.56 o 
  -4   5   8        6.77        9.77      1.06 o 
  -3   5   8      197.65      173.67      2.83 o 
  -2   5   8      126.51      125.90      1.60 o 
  -1   5   8       43.02       35.49      0.97 o 
   0   5   8      597.05      640.98      4.24 o 
   1   5   8      257.79      256.76      2.86 o 
   2   5   8      220.91      199.57      2.45 o 
   3   5   8       68.74       71.40      2.67 o 
   4   5   8        3.09        1.05      0.93 o 
   5   5   8       71.30       79.30      4.25 o 
   6   5   8       12.22       13.23      2.35 o 
   7   5   8       15.36       18.23      2.83 o 
   8   5   8        0.97        2.22      1.71 o 
  -7   6   8       38.66       42.82      4.32 o 
  -6   6   8       12.40       14.45      1.97 o 
  -5   6   8        1.14        1.86      0.68 o 
  -4   6   8       54.96       56.50      2.08 o 
  -3   6   8       85.83       75.00      1.93 o 
  -2   6   8      343.63      319.55      3.77 o 
  -1   6   8        0.03        1.75      0.39 o 
   0   6   8       10.26       12.30      0.62 o 
   1   6   8       25.21       20.09      1.00 o 
   2   6   8       16.00       19.68      0.91 o 
   3   6   8      469.25      488.25      7.11 o 
   4   6   8       21.08       22.57      2.70 o 
   5   6   8        0.64       -0.19      0.88 o 
   6   6   8        1.28        1.65      1.42 o 
   7   6   8       14.45       16.48      2.75 o 
   8   6   8        0.97        1.22      1.62 o 
  -6   7   8      146.83      145.52      5.94 o 
  -5   7   8        0.02       -0.52      1.04 o 
  -4   7   8        6.58        6.45      1.49 o 
  -3   7   8      236.30      207.62      3.42 o 
  -2   7   8       26.49       27.86      1.04 o 
  -1   7   8        0.09        0.42      0.29 o 
   0   7   8        2.20        4.85      0.50 o 
   1   7   8      114.50      116.92      2.20 o 
   2   7   8      288.82      257.55      3.77 o 
   3   7   8       84.86       86.66      2.64 o 
   4   7   8        9.93       11.16      2.07 o 
   5   7   8       11.28       13.53      2.36 o 
   6   7   8        6.05        7.39      2.04 o 
   7   7   8       20.11       24.32      3.50 o 
  -6   8   8       25.44       23.70      2.32 o 
  -5   8   8       28.70       33.58      2.12 o 
  -4   8   8        9.13        5.50      0.89 o 
  -3   8   8       47.08       40.45      2.20 o 
  -2   8   8       56.16       55.68      1.38 o 
  -1   8   8       22.74       18.32      1.22 o 
   0   8   8        0.39        0.58      0.36 o 
   1   8   8        1.92        3.12      0.61 o 
   2   8   8       25.40       20.60      1.04 o 
   3   8   8      113.39       98.16      2.99 o 
   4   8   8        2.35        2.21      1.38 o 
   5   8   8       94.48       94.11      5.19 o 
   6   8   8       17.04       14.77      2.83 o 
   7   8   8       22.16       23.79      3.55 o 
  -5   9   8       20.62       21.34      2.18 o 
  -4   9   8        0.21        0.60      0.65 o 
  -3   9   8       10.75       10.55      1.30 o 
  -2   9   8        1.83        1.75      0.53 o 
  -1   9   8        1.78        2.00      0.57 o 
   0   9   8       27.26       28.29      1.59 o 
   1   9   8       63.78       72.11      2.00 o 
   2   9   8       79.35       84.36      2.19 o 
   3   9   8       21.22       19.25      1.70 o 
   4   9   8        0.45        2.20      1.44 o 
   5   9   8       63.56       59.22      4.42 o 
   6   9   8       33.44       26.15      3.59 o 
  -5  10   8        4.00        6.04      2.04 o 
  -4  10   8        4.46        5.00      1.43 o 
  -3  10   8       26.27       30.31      3.90 o 
  -2  10   8       49.36       53.89      1.79 o 
  -1  10   8       60.94       65.02      2.93 o 
   0  10   8       73.80       73.31      2.58 o 
   1  10   8        1.71        1.29      0.62 o 
   2  10   8       72.48       73.37      2.20 o 
   3  10   8       20.03       16.35      1.68 o 
   4  10   8       50.83       34.88      3.83 o 
   5  10   8       42.27       39.28      4.40 o 
   6  10   8        3.23        3.23      1.91 o 
  -4  11   8        6.09        4.78      2.43 o 
  -3  11   8       94.41       92.22      3.85 o 
  -2  11   8       39.77       43.30      3.41 o 
  -1  11   8       95.32       95.02      4.23 o 
   0  11   8        2.99        4.17      1.01 o 
   1  11   8       64.57       70.80      2.62 o 
   2  11   8       88.63       95.91      2.75 o 
   3  11   8        2.90        5.26      0.93 o 
   4  11   8        0.04       -1.05      1.05 o 
   5  11   8        0.09        2.01      1.81 o 
  -2  12   8       17.04       23.73      2.45 o 
  -1  12   8       40.39       45.14      2.19 o 
   0  12   8       39.28       36.04      2.11 o 
   1  12   8       18.58       21.03      6.05 o 
   2  12   8       39.11       33.53      2.26 o 
   3  12   8        0.33        0.12      0.65 o 
   4  12   8        6.65        5.39      2.03 o 
   0  13   8        1.58        3.25      1.01 o 
   1  13   8       20.74       18.53      1.80 o 
   2  13   8       14.59       16.14      1.71 o 
  -2 -10   9       37.05       31.65      2.72 o 
  -1 -10   9       32.02       30.49      5.99 o 
   0 -10   9       34.65       33.10      1.99 o 
   1 -10   9        0.17        0.51      0.71 o 
   2 -10   9        6.35       10.04      2.67 o 
  -4  -9   9       85.71       85.51      5.62 o 
  -3  -9   9       13.98       14.88      3.46 o 
  -2  -9   9        0.08        0.02      0.65 o 
  -1  -9   9        0.36        1.26      0.74 o 
   0  -9   9        0.01       -0.44      0.58 o 
   1  -9   9      223.13      234.42      4.26 o 
   2  -9   9       18.14       16.70      3.00 o 
   3  -9   9        0.18        2.43      1.80 o 
   4  -9   9       73.08       89.12      5.85 o 
  -4  -8   9       13.41       17.50      3.20 o 
  -3  -8   9       31.53       37.55      2.31 o 
  -2  -8   9        1.06        1.71      0.69 o 
  -1  -8   9       94.93      106.94      2.44 o 
   0  -8   9      162.20      169.09      3.67 o 
   1  -8   9       10.81       11.64      0.82 o 
   2  -8   9       22.11       25.59      2.80 o 
   3  -8   9        7.04        5.23      1.52 o 
   4  -8   9       80.16       82.44      5.30 o 
   5  -8   9        3.13        5.47      2.07 o 
  -5  -7   9       10.54        9.49      2.58 o 
  -4  -7   9       10.72       17.06      3.18 o 
  -3  -7   9       62.05       70.23      2.71 o 
  -2  -7   9        2.69        3.30      0.73 o 
  -1  -7   9        3.03        3.29      0.67 o 
   0  -7   9       22.34       21.02      1.11 o 
   1  -7   9       50.77       62.85      1.69 o 
   2  -7   9        0.06        0.63      1.46 o 
   3  -7   9        0.69        1.04      1.06 o 
   5  -7   9        3.84        5.33      2.51 o 
   6  -7   9        0.16        1.93      1.45 o 
  -6  -6   9       10.18       12.63      2.85 o 
  -5  -6   9        5.54        7.45      2.34 o 
  -4  -6   9        3.82        5.73      2.16 o 
  -3  -6   9        0.01        1.27      1.56 o 
  -2  -6   9        1.97        2.11      0.79 o 
  -1  -6   9        0.34        0.23      0.43 o 
   0  -6   9        4.94        7.86      0.72 o 
   1  -6   9       53.07       56.20      1.34 o 
   2  -6   9        2.22        3.38      1.10 o 
   3  -6   9        4.95        2.73      1.00 o 
   4  -6   9       20.08       24.65      2.43 o 
   5  -6   9        3.94        3.06      1.64 o 
  -6  -5   9        2.31        3.88      2.02 o 
  -5  -5   9       24.54       20.95      3.26 o 
  -4  -5   9       17.20       24.01      3.13 o 
  -3  -5   9       26.87       25.90      1.63 o 
  -2  -5   9        0.12        0.47      0.57 o 
  -1  -5   9        6.33        7.20      0.57 o 
   0  -5   9       40.11       33.61      0.90 o 
   1  -5   9       94.65       87.32      1.71 o 
   2  -5   9       84.32       92.46      3.32 o 
   3  -5   9        8.48        6.38      1.31 o 
   4  -5   9        2.98        2.86      1.08 o 
   5  -5   9       14.27        8.61      1.96 o 
   6  -5   9       29.16       34.04      3.99 o 
   7  -5   9        8.16        8.34      2.36 o 
  -7  -4   9        0.06        0.80      1.10 o 
  -6  -4   9       25.53       21.05      3.29 o 
  -5  -4   9        5.27        3.80      1.87 o 
  -4  -4   9        0.47        1.87      1.53 o 
  -3  -4   9       52.78       61.23      2.84 o 
  -2  -4   9       20.05       16.16      2.19 o 
  -1  -4   9       42.65       33.65      1.13 o 
   0  -4   9      257.77      246.56      2.41 o 
   1  -4   9       28.41       17.86      0.74 o 
   2  -4   9       12.52        9.12      0.78 o 
   3  -4   9       50.84       39.59      1.71 o 
   4  -4   9      126.87      117.85      4.00 o 
   6  -4   9       25.72       34.14      3.94 o 
   7  -4   9        5.82        6.72      2.06 o 
  -7  -3   9       37.76       38.40      2.41 o 
  -6  -3   9        2.60        4.57      1.29 o 
  -5  -3   9       42.86       42.54      3.48 o 
  -4  -3   9        0.01        1.22      1.31 o 
  -3  -3   9      199.65      192.84      4.30 o 
  -2  -3   9       50.26       42.15      1.67 o 
  -1  -3   9        0.82        0.11      0.27 o 
   0  -3   9      277.96      262.63      2.42 o 
   1  -3   9      156.85      152.06      1.78 o 
   2  -3   9      342.56      364.50      4.42 o 
   3  -3   9      204.60      192.95      4.93 o 
   4  -3   9      150.02      150.85      4.42 o 
   5  -3   9        0.18        0.49      0.92 o 
   6  -3   9       72.80       84.24      5.05 o 
   7  -3   9        0.04        1.84      1.50 o 
  -7  -2   9       41.47       39.58      2.43 o 
  -6  -2   9        7.23        7.60      1.14 o 
  -5  -2   9       19.03       13.31      2.31 o 
  -4  -2   9       52.09       50.70      2.41 o 
  -3  -2   9       62.65       72.19      2.60 o 
  -2  -2   9        1.69        6.63      0.71 o 
  -1  -2   9      362.06      366.75      5.49 o 
   0  -2   9     1721.59     1650.72     11.43 o 
   1  -2   9      114.15      118.03      1.44 o 
   2  -2   9       72.30       76.85      2.12 o 
   3  -2   9        4.21        3.16      0.52 o 
   4  -2   9      665.20      627.92     10.46 o 
   5  -2   9       65.56       55.74      3.79 o 
   6  -2   9        3.16        5.26      1.70 o 
   7  -2   9        3.38        1.87      1.55 o 
   8  -2   9       28.83       29.37      3.99 o 
  -7  -1   9        1.26        2.33      0.93 o 
  -6  -1   9       11.29        8.84      1.67 o 
  -5  -1   9       23.16       16.80      1.20 o 
  -4  -1   9      190.27      194.24      3.11 o 
  -3  -1   9      771.40      787.91      8.77 o 
  -2  -1   9      148.75      164.74      2.69 o 
  -1  -1   9       76.03       71.84      1.08 o 
   0  -1   9       27.17       38.06      0.78 o 
   1  -1   9        6.22        5.47      0.36 o 
   2  -1   9      353.58      366.59      4.25 o 
   3  -1   9      190.89      176.20      2.72 o 
   4  -1   9      216.86      202.16      3.65 o 
   5  -1   9       58.13       51.73      3.59 o 
   6  -1   9        1.02        1.67      1.23 o 
   7  -1   9       21.13       28.25      3.64 o 
   8  -1   9      101.76      107.00      6.33 o 
  -7   0   9        8.76       13.26      2.35 o 
  -6   0   9       16.40       22.92      1.45 o 
  -5   0   9      142.09      149.88      2.86 o 
  -4   0   9       21.12       26.59      1.52 o 
  -3   0   9       35.24       38.54      1.08 o 
  -2   0   9        3.13        2.74      0.39 o 
  -1   0   9      101.13      121.61      1.28 o 
   0   0   9      428.79      398.35      3.83 o 
   1   0   9      402.40      393.58      2.92 o 
   2   0   9       56.18       51.38      1.47 o 
   3   0   9       28.77       27.84      1.12 o 
   4   0   9      188.70      178.78      5.29 o 
   5   0   9      176.12      168.81      4.17 o 
   6   0   9        8.91        6.92      1.89 o 
   7   0   9        0.07       -0.06      1.21 o 
   8   0   9       19.70       25.06      3.68 o 
  -7   1   9        4.60        7.74      1.98 o 
  -6   1   9       51.77       55.14      2.24 o 
  -5   1   9        4.81        6.99      0.84 o 
  -4   1   9       65.45       69.27      1.81 o 
  -3   1   9       23.22       26.46      0.98 o 
  -2   1   9      259.83      282.75      2.89 o 
  -1   1   9        4.95        8.38      0.46 o 
   0   1   9       10.64        7.13      0.38 o 
   1   1   9       22.78       18.64      0.48 o 
   2   1   9       60.88       64.86      1.59 o 
   3   1   9      263.56      274.31      3.83 o 
   4   1   9        1.86        4.10      1.08 o 
   5   1   9       53.19       44.88      2.85 o 
   6   1   9       60.35       67.91      2.82 o 
   7   1   9       37.33       32.43      3.95 o 
   8   1   9       47.20       37.07      4.43 o 
  -7   2   9        1.48        2.69      1.18 o 
  -6   2   9       19.33       18.92      1.57 o 
  -5   2   9        6.83        5.30      0.76 o 
  -4   2   9       28.20       31.22      1.31 o 
  -3   2   9      249.44      238.02      2.74 o 
  -2   2   9       95.75       78.27      1.66 o 
  -1   2   9      132.75      154.13      1.70 o 
   0   2   9      157.97      178.20      1.78 o 
   1   2   9      820.69      820.67      5.49 o 
   2   2   9        0.41        1.26      0.33 o 
   3   2   9        1.33        2.86      0.58 o 
   4   2   9       31.49       33.23      2.44 o 
   5   2   9        8.15        7.69      1.61 o 
   6   2   9       23.28       18.26      2.53 o 
   7   2   9      127.73      118.02      6.19 o 
   8   2   9        2.48        3.39      1.74 o 
  -7   3   9       22.17       18.56      2.05 o 
  -6   3   9      120.98      118.18      3.27 o 
  -5   3   9       39.28       35.88      1.91 o 
  -4   3   9       29.22       27.66      1.26 o 
  -3   3   9       20.16       24.06      1.15 o 
  -2   3   9      147.01      139.42      2.27 o 
  -1   3   9        4.04        2.39      0.42 o 
   0   3   9       66.69       68.30      1.01 o 
   1   3   9       69.55       69.82      0.93 o 
   2   3   9       34.71       35.30      0.91 o 
   3   3   9      437.36      461.51      6.82 o 
   4   3   9        2.68       -0.08      0.75 o 
   5   3   9      156.13      153.92      5.68 o 
   6   3   9       29.45       24.39      2.86 o 
   7   3   9       91.14       99.95      5.00 o 
   8   3   9        8.83        8.19      2.37 o 
  -7   4   9        0.65        1.71      1.12 o 
  -6   4   9       19.07       16.97      2.15 o 
  -5   4   9        4.30        3.71      1.01 o 
  -4   4   9      122.21      113.70      2.81 o 
  -3   4   9       18.27       14.69      0.96 o 
  -2   4   9       91.50       93.11      1.43 o 
  -1   4   9        4.16        2.99      0.40 o 
   0   4   9      265.93      247.40      2.23 o 
   1   4   9     1472.48     1453.65     10.31 o 
   2   4   9       17.97       23.41      0.78 o 
   3   4   9       18.14       16.68      2.02 o 
   4   4   9       31.45       34.65      2.70 o 
   5   4   9        0.04       -0.77      0.77 o 
   6   4   9        3.35        4.93      1.66 o 
   7   4   9       50.25       56.18      4.00 o 
   8   4   9        0.08        0.67      1.31 o 
  -7   5   9       90.49       97.37      3.87 o 
  -6   5   9       40.02       40.65      2.35 o 
  -5   5   9        3.41        0.55      0.68 o 
  -4   5   9       10.10        9.21      1.13 o 
  -3   5   9      139.15      130.58      2.91 o 
  -2   5   9      123.55      112.58      1.67 o 
  -1   5   9      289.20      295.63      3.05 o 
   0   5   9        0.06        0.15      0.24 o 
   1   5   9       23.44       23.86      0.85 o 
   2   5   9      141.42      133.43      1.96 o 
   3   5   9       52.11       57.50      3.27 o 
   4   5   9       30.13       40.60      2.97 o 
   5   5   9       40.25       46.79      3.39 o 
   6   5   9        1.25       -0.19      1.14 o 
   7   5   9        0.10       -1.08      1.13 o 
   8   5   9       14.52       19.11      3.11 o 
  -6   6   9        6.78        6.74      1.74 o 
  -5   6   9        1.22        0.54      1.11 o 
  -4   6   9      165.00      148.67      3.41 o 
  -3   6   9        1.75        1.75      0.60 o 
  -2   6   9      137.38      124.66      1.71 o 
  -1   6   9        1.70        0.99      0.37 o 
   0   6   9        1.76        3.00      0.43 o 
   1   6   9      279.41      296.94      3.14 o 
   2   6   9       49.50       48.45      1.25 o 
   3   6   9        0.17        2.12      1.07 o 
   4   6   9        1.38        1.50      1.06 o 
   5   6   9        0.99        1.20      1.06 o 
   6   6   9       19.34       17.71      2.79 o 
   7   6   9        0.71        0.78      1.31 o 
   8   6   9        0.16       -0.24      1.35 o 
  -6   7   9        7.58        7.32      2.59 o 
  -5   7   9       36.21       47.95      2.17 o 
  -4   7   9       38.33       46.72      2.00 o 
  -3   7   9       98.82       87.44      2.26 o 
  -2   7   9        7.21        5.74      0.58 o 
  -1   7   9      110.37      113.30      2.34 o 
   0   7   9       11.71        9.86      0.66 o 
   1   7   9        0.15        1.01      0.39 o 
   2   7   9       12.50        9.96      0.82 o 
   3   7   9       30.92       27.70      2.96 o 
   4   7   9        1.20        0.04      0.98 o 
   5   7   9       47.42       49.24      3.74 o 
   6   7   9        1.70        0.98      1.23 o 
   7   7   9        1.95        1.09      1.60 o 
  -6   8   9        4.54        0.13      1.64 o 
  -5   8   9        5.86        4.88      1.55 o 
  -4   8   9       40.44       34.67      2.05 o 
  -3   8   9        0.23        1.65      0.66 o 
  -2   8   9       28.34       25.80      1.08 o 
  -1   8   9       14.88       15.34      1.10 o 
   0   8   9       11.69       13.33      0.77 o 
   1   8   9      131.12      134.99      3.48 o 
   2   8   9       34.88       40.63      1.47 o 
   3   8   9       13.19       20.99      2.75 o 
   4   8   9      197.40      184.21      7.20 o 
   5   8   9        7.17        6.67      1.96 o 
   6   8   9      142.87      125.73      6.41 o 
   7   8   9        0.22        0.48      1.54 o 
  -5   9   9        7.09       10.27      1.60 o 
  -4   9   9        0.62       -0.06      0.73 o 
  -3   9   9        8.73        7.60      0.99 o 
  -2   9   9       23.73       27.47      1.27 o 
  -1   9   9       50.64       52.68      1.77 o 
   0   9   9        0.02       -0.41      0.44 o 
   1   9   9       72.86       80.54      2.13 o 
   2   9   9        9.88        9.64      0.95 o 
   3   9   9       89.10       83.93      4.70 o 
   4   9   9       80.75       78.01      4.79 o 
   5   9   9       81.12       84.50      5.21 o 
   6   9   9        8.86       10.16      2.41 o 
  -4  10   9        9.43        5.73      2.00 o 
  -3  10   9      130.94      130.09      4.33 o 
  -2  10   9       35.83       37.01      2.72 o 
  -1  10   9        0.12        0.61      0.89 o 
   0  10   9       11.48       13.76      1.36 o 
   1  10   9      102.26      110.76      2.92 o 
   2  10   9      119.95      127.27      2.88 o 
   3  10   9       16.09       16.51      2.71 o 
   4  10   9       32.94       40.98      4.29 o 
   5  10   9        0.78        0.67      1.51 o 
   6  10   9        6.03        4.68      2.18 o 
  -3  11   9       24.39       24.99      2.81 o 
  -2  11   9       80.55       91.63      4.95 o 
  -1  11   9        0.05        0.92      1.04 o 
   0  11   9      159.19      165.33      3.97 o 
   1  11   9       19.60       18.84      2.21 o 
   2  11   9        4.27        7.89      2.13 o 
   3  11   9        5.15        3.16      1.13 o 
   4  11   9       27.00       30.41      3.92 o 
   5  11   9       12.89        8.03      2.48 o 
  -2  12   9        9.55       10.73      2.37 o 
  -1  12   9       86.38       89.03      3.94 o 
   0  12   9       13.15       13.46      1.44 o 
   1  12   9       17.65       19.43      1.75 o 
   2  12   9        9.33       12.88      1.75 o 
   3  12   9       12.46       13.49      1.65 o 
   4  12   9        0.62        1.17      1.45 o 
   1  13   9       36.32       43.80      2.32 o 
  -1 -10  10        0.47        1.09      0.80 o 
   0 -10  10        8.03        9.56      1.53 o 
   1 -10  10       11.26        9.65      1.62 o 
  -3  -9  10        8.66       10.35      1.55 o 
  -2  -9  10       43.44       47.61      4.84 o 
  -1  -9  10       55.53       59.03      5.23 o 
   0  -9  10       39.48       43.97      2.06 o 
   1  -9  10       24.59       26.27      1.53 o 
   2  -9  10       12.34       15.75      3.01 o 
   3  -9  10        9.15       11.41      2.77 o 
  -4  -8  10        2.57        0.88      2.01 o 
  -3  -8  10       14.62       14.39      1.72 o 
  -2  -8  10      227.30      247.52      6.70 o 
  -1  -8  10        0.01        0.55      0.73 o 
   0  -8  10        4.18        4.80      0.69 o 
   1  -8  10       10.24       12.27      1.05 o 
   2  -8  10       49.05       47.76      3.06 o 
   3  -8  10       59.14       55.58      4.38 o 
   4  -8  10       19.71       15.34      2.99 o 
   5  -8  10        0.05        1.95      1.76 o 
  -5  -7  10        8.31       11.72      2.87 o 
  -4  -7  10       20.80       16.95      3.29 o 
  -3  -7  10       17.28       15.59      1.64 o 
  -2  -7  10       71.01       72.80      2.64 o 
  -1  -7  10       34.99       34.83      1.58 o 
   0  -7  10       46.72       50.82      1.36 o 
   1  -7  10        0.03       -0.40      0.40 o 
   2  -7  10      223.00      210.22     16.52 o 
   3  -7  10       11.83       19.04      2.27 o 
   4  -7  10       64.00       68.46      3.60 o 
   5  -7  10       16.68       19.01      3.18 o 
  -5  -6  10        2.41        4.91      2.09 o 
  -4  -6  10      112.92      113.73      5.83 o 
  -3  -6  10        0.59       -0.61      0.61 o 
  -2  -6  10        7.07        7.89      1.14 o 
  -1  -6  10        3.51        5.56      1.01 o 
   0  -6  10       15.12       15.61      0.97 o 
   1  -6  10        0.21        0.63      0.43 o 
   2  -6  10        1.51        1.03      0.74 o 
   3  -6  10       88.43       97.30      3.84 o 
   4  -6  10       37.27       37.54      2.75 o 
   5  -6  10        1.16        2.00      1.56 o 
   6  -6  10        4.93        2.59      1.64 o 
  -6  -5  10        0.70        0.29      1.80 o 
  -5  -5  10        7.49        5.03      2.05 o 
  -4  -5  10       32.30       28.48      3.48 o 
  -3  -5  10        1.24        1.87      0.75 o 
  -2  -5  10       13.76       13.94      1.31 o 
  -1  -5  10        4.43        6.74      0.74 o 
   0  -5  10      119.44      113.55      1.91 o 
   1  -5  10        0.21        0.35      0.32 o 
   2  -5  10       83.85       97.95      3.52 o 
   3  -5  10       83.93       79.31      5.75 o 
   4  -5  10        0.04        1.62      1.01 o 
   5  -5  10        6.74       10.85      2.33 o 
   6  -5  10       15.71       15.97      2.86 o 
   7  -5  10       54.31       56.35      4.78 o 
  -6  -4  10        0.42        0.69      1.64 o 
  -5  -4  10       82.58       93.48      5.23 o 
  -4  -4  10      209.03      178.33      6.69 o 
  -3  -4  10       43.71       45.17      3.80 o 
  -2  -4  10        7.63        3.81      1.32 o 
  -1  -4  10        0.01        1.35      0.74 o 
   0  -4  10       34.24       33.97      0.94 o 
   1  -4  10       17.91       18.98      0.72 o 
   2  -4  10       29.90       28.07      1.42 o 
   3  -4  10       95.98       96.28      4.76 o 
   4  -4  10       49.59       53.10      3.27 o 
   5  -4  10       19.52       19.63      2.90 o 
   6  -4  10        5.28        8.17      2.18 o 
   7  -4  10       54.12       63.95      4.90 o 
  -7  -3  10        3.52        4.19      1.38 o 
  -6  -3  10       16.61       16.22      1.86 o 
  -5  -3  10        1.26        4.71      1.99 o 
  -4  -3  10       56.51       51.68      3.62 o 
  -3  -3  10       16.64       14.84      1.53 o 
  -2  -3  10        3.46        2.77      0.66 o 
  -1  -3  10        0.14        0.39      0.30 o 
   0  -3  10       44.74       43.27      1.02 o 
   1  -3  10      270.80      267.12      3.29 o 
   2  -3  10      103.96      110.50      2.20 o 
   3  -3  10      180.91      151.73      4.42 o 
   4  -3  10        0.03        0.96      0.81 o 
   5  -3  10       39.50       30.80      3.55 o 
   6  -3  10        1.71        1.69      1.42 o 
   7  -3  10       76.69       88.72      5.64 o 
  -7  -2  10       11.65       12.83      2.51 o 
  -6  -2  10        2.59        4.27      1.01 o 
  -5  -2  10       81.44       70.28      2.36 o 
  -4  -2  10       38.82       38.87      2.21 o 
  -3  -2  10        7.15       10.74      1.09 o 
  -2  -2  10      188.25      183.67      3.05 o 
  -1  -2  10        8.16       14.44      0.96 o 
   0  -2  10      125.66      119.74      1.65 o 
   1  -2  10       32.25       24.05      0.97 o 
   2  -2  10      324.41      304.15      3.93 o 
   3  -2  10       28.91       27.35      1.15 o 
   4  -2  10       14.30       12.64      1.57 o 
   6  -2  10        4.16        3.00      1.47 o 
   7  -2  10       47.86       46.82      4.10 o 
   8  -2  10        5.26        5.56      2.25 o 
  -7  -1  10        2.78        2.03      0.96 o 
  -6  -1  10       51.97       59.32      2.34 o 
  -5  -1  10        7.87        9.79      1.22 o 
  -4  -1  10      118.50      124.50      2.52 o 
  -3  -1  10      161.05      171.54      2.60 o 
  -2  -1  10        7.91        9.28      0.74 o 
  -1  -1  10        9.56       13.01      0.59 o 
   0  -1  10      393.17      418.06      3.30 o 
   1  -1  10      304.78      303.57      3.07 o 
   2  -1  10        1.17        1.61      0.46 o 
   3  -1  10       31.04       36.31      1.38 o 
   4  -1  10       24.72       23.40      1.48 o 
   5  -1  10      118.59      119.90      5.59 o 
   6  -1  10       11.17        6.38      1.80 o 
   7  -1  10       74.99       88.63      5.52 o 
   8  -1  10        8.37        8.47      2.47 o 
  -7   0  10       91.55       94.91      3.81 o 
  -6   0  10        0.12        0.78      0.81 o 
  -5   0  10        3.27        3.08      0.70 o 
  -4   0  10        1.52        0.76      0.52 o 
  -3   0  10      163.69      175.85      2.36 o 
  -2   0  10        3.85        5.31      0.51 o 
  -1   0  10      227.88      254.90      2.17 o 
   0   0  10      612.29      588.19      4.65 o 
   1   0  10        0.00        2.00      0.35 o 
   2   0  10       10.20        9.23      0.83 o 
   3   0  10       62.10       69.36      1.66 o 
   4   0  10      501.56      472.94      6.46 o 
   5   0  10       51.84       44.91      2.20 o 
   6   0  10        0.30        0.97      1.08 o 
   7   0  10        1.60        2.14      1.46 o 
   8   0  10       11.56        8.39      2.45 o 
  -7   1  10        1.27        0.59      1.02 o 
  -6   1  10       33.61       36.02      2.08 o 
  -5   1  10       12.46       11.14      1.03 o 
  -4   1  10       44.42       44.41      1.53 o 
  -3   1  10      533.87      541.71      4.88 o 
  -2   1  10       16.84       19.98      0.89 o 
  -1   1  10        1.88        2.00      0.32 o 
   0   1  10      862.60      892.41      7.66 o 
   1   1  10       42.54       42.62      0.89 o 
   2   1  10        6.28        7.23      0.60 o 
   3   1  10      301.42      322.02      4.94 o 
   4   1  10       15.65       10.60      1.64 o 
   5   1  10       19.21       19.93      2.35 o 
   6   1  10        1.96        2.92      1.30 o 
   7   1  10       82.68       76.93      5.10 o 
   8   1  10       60.63       56.45      4.69 o 
  -7   2  10       63.66       58.75      3.08 o 
  -6   2  10        2.36        2.47      1.36 o 
  -5   2  10      110.92      112.15      2.52 o 
  -4   2  10       15.42       14.31      1.06 o 
  -3   2  10     1031.82     1032.32      9.37 o 
  -2   2  10      163.51      165.26      2.58 o 
  -1   2  10      151.78      166.81      1.85 o 
   0   2  10      551.81      571.85      4.29 o 
   1   2  10        5.25       12.80      0.57 o 
   2   2  10       12.26       11.67      0.69 o 
   3   2  10       67.37       83.03      2.13 o 
   4   2  10      462.54      448.78     10.34 o 
   5   2  10      139.03      158.05      5.75 o 
   6   2  10       75.26       66.79      3.88 o 
   7   2  10       21.40       18.78      3.20 o 
   8   2  10        9.69       10.96      2.78 o 
  -7   3  10        0.30       -0.18      1.02 o 
  -6   3  10        0.10        1.50      0.84 o 
  -5   3  10        4.28        4.10      0.88 o 
  -4   3  10       28.48       28.46      1.38 o 
  -3   3  10      379.41      350.19      4.31 o 
  -2   3  10       22.58       24.11      0.81 o 
  -1   3  10      166.47      183.97      3.13 o 
   0   3  10      412.20      420.82      3.45 o 
   1   3  10      508.29      504.22      3.77 o 
   2   3  10      171.49      160.28      2.74 o 
   3   3  10      196.65      189.66      4.22 o 
   4   3  10        7.34       12.19      1.92 o 
   5   3  10       44.62       45.79      3.19 o 
   6   3  10       32.90       34.39      2.97 o 
   7   3  10       13.23       11.86      2.29 o 
   8   3  10      135.16      136.19      7.23 o 
  -7   4  10       35.30       32.07      3.74 o 
  -6   4  10       13.72       12.69      1.45 o 
  -5   4  10       63.01       66.34      2.97 o 
  -4   4  10       14.61       10.02      1.10 o 
  -3   4  10      191.73      204.92      3.13 o 
  -2   4  10        2.79        3.02      0.42 o 
  -1   4  10      300.58      319.70      3.30 o 
   0   4  10      189.00      206.68      2.19 o 
   1   4  10       32.10       25.89      1.30 o 
   2   4  10       19.91       20.55      1.04 o 
   3   4  10        5.21        1.77      0.92 o 
   4   4  10       48.77       57.78      3.45 o 
   5   4  10       84.56      101.13      4.87 o 
   6   4  10       18.19       26.46      3.26 o 
   7   4  10        8.71        9.19      2.25 o 
   8   4  10       15.93       13.34      2.99 o 
  -6   5  10        9.81        9.62      1.61 o 
  -5   5  10       29.28       29.40      2.37 o 
  -4   5  10       13.74       11.45      1.18 o 
  -3   5  10      547.03      506.46      6.44 o 
  -2   5  10       17.59       18.66      0.83 o 
  -1   5  10        1.71        2.27      0.42 o 
   0   5  10        4.57        5.55      0.48 o 
   1   5  10       35.17       27.50      0.99 o 
   2   5  10      128.93      123.02      2.38 o 
   3   5  10       12.32        9.14      1.71 o 
   4   5  10        3.45        3.34      1.35 o 
   5   5  10       12.05       13.09      2.24 o 
   6   5  10        0.59        1.67      1.32 o 
   7   5  10       13.56        9.27      2.30 o 
  -6   6  10       26.28       31.56      2.56 o 
  -5   6  10        7.81       10.56      1.30 o 
  -4   6  10       21.17       24.16      1.74 o 
  -3   6  10        0.06       -0.54      0.54 o 
  -2   6  10       34.83       32.18      1.03 o 
  -1   6  10       71.14       67.72      1.99 o 
   0   6  10       59.07       71.73      1.28 o 
   1   6  10      223.52      219.31      2.63 o 
   2   6  10      127.94      121.34      2.77 o 
   3   6  10       35.64       33.87      2.78 o 
   4   6  10        3.51        3.53      1.41 o 
   5   6  10        1.56        1.71      1.18 o 
   6   6  10        4.51        3.55      1.74 o 
   7   6  10        3.21        1.60      1.52 o 
  -6   7  10       74.89       85.93      3.63 o 
  -5   7  10       32.69       33.33      2.27 o 
  -4   7  10        4.29        2.02      1.28 o 
  -3   7  10       39.83       40.90      1.86 o 
  -2   7  10        9.03       10.00      0.76 o 
  -1   7  10       10.83       10.33      0.73 o 
   0   7  10        0.29        2.25      0.42 o 
   1   7  10       57.63       57.91      2.14 o 
   2   7  10        1.01        2.14      0.48 o 
   3   7  10        6.57        8.57      1.85 o 
   4   7  10       30.80       26.68      3.14 o 
   5   7  10        0.16        0.03      1.06 o 
   6   7  10        0.07        3.31      1.62 o 
   7   7  10        6.28        7.17      2.24 o 
  -5   8  10        2.29        3.18      1.22 o 
  -4   8  10        0.48        0.06      0.73 o 
  -3   8  10        3.46        4.00      0.79 o 
  -2   8  10        7.71        8.97      0.75 o 
  -1   8  10        8.79       11.33      1.19 o 
   0   8  10       67.58       78.49      1.81 o 
   1   8  10        1.06        1.97      0.51 o 
   2   8  10        2.95        3.22      0.63 o 
   3   8  10      135.78      126.71      5.66 o 
   5   8  10       29.29       21.60      3.19 o 
   6   8  10       12.70       15.92      3.01 o 
   7   8  10       15.06       20.95      3.49 o 
  -5   9  10       39.06       44.08      4.29 o 
  -4   9  10        0.04        0.52      0.96 o 
  -3   9  10        0.03       -0.61      0.61 o 
  -2   9  10      182.88      194.61      3.89 o 
  -1   9  10       18.39       19.70      1.35 o 
   0   9  10        0.16        0.12      0.51 o 
   1   9  10       87.51       99.50      3.23 o 
   2   9  10       38.68       39.39      2.26 o 
   3   9  10       83.48       81.07      4.67 o 
   4   9  10       70.78       72.24      4.68 o 
   5   9  10        0.13        1.43      1.53 o 
   6   9  10        1.73        2.90      1.72 o 
  -4  10  10       22.31       17.36      2.79 o 
  -3  10  10        5.49        6.06      1.19 o 
  -2  10  10       20.20       21.98      2.85 o 
  -1  10  10       53.93       56.31      2.22 o 
   0  10  10       68.36       69.69      2.50 o 
   1  10  10       72.78       77.61      2.24 o 
   2  10  10       32.32       45.23      1.93 o 
   3  10  10        3.70        6.74      1.94 o 
   4  10  10       37.36       28.86      3.64 o 
   5  10  10       18.66       24.44      3.75 o 
  -3  11  10        2.64        0.85      1.49 o 
  -2  11  10      139.17      147.23      6.25 o 
  -1  11  10       36.29       34.02      2.43 o 
   0  11  10       10.72       11.61      1.36 o 
   1  11  10       29.54       30.42      3.13 o 
   2  11  10       11.28       13.41      1.27 o 
   3  11  10       15.03       24.58      2.86 o 
   4  11  10       47.69       54.29      4.43 o 
   5  11  10        6.64        5.54      2.28 o 
  -2  12  10        1.20        3.81      1.62 o 
  -1  12  10       40.80       44.84      2.69 o 
   0  12  10        0.08        2.20      0.89 o 
   1  12  10       69.18       69.78      2.73 o 
   2  12  10        7.13        8.33      1.40 o 
   3  12  10        8.58        5.45      1.26 o 
  -2  -9  11        4.25        4.08      1.16 o 
  -1  -9  11       93.06       94.97      5.17 o 
   0  -9  11        0.18        1.98      1.01 o 
   1  -9  11        5.12        4.67      1.01 o 
   2  -9  11       14.31       10.07      1.77 o 
   3  -9  11       87.19       94.68      5.89 o 
  -3  -8  11        1.02        1.62      1.00 o 
  -2  -8  11        0.84        0.95      0.89 o 
  -1  -8  11       11.87       10.80      1.83 o 
   0  -8  11      142.33      150.34      3.36 o 
   1  -8  11       43.59       41.69      1.66 o 
   2  -8  11        3.54        4.37      1.12 o 
   3  -8  11        6.28        2.20      1.67 o 
   4  -8  11        0.58        1.77      1.75 o 
  -4  -7  11        1.84        2.67      2.03 o 
  -3  -7  11       82.53      100.13      3.29 o 
  -2  -7  11       15.37       14.13      1.52 o 
  -1  -7  11       49.21       52.67      1.90 o 
   0  -7  11       24.14       29.01      2.37 o 
   1  -7  11       17.48       19.45      1.23 o 
   2  -7  11       21.68       24.90      2.46 o 
   3  -7  11       55.02       56.00      4.24 o 
   4  -7  11        0.36       -1.15      1.15 o 
   5  -7  11      164.27      178.35      8.06 o 
  -5  -6  11        3.81        4.62      2.23 o 
  -4  -6  11      115.59      129.28      6.27 o 
  -3  -6  11        5.64        5.79      2.62 o 
  -2  -6  11        1.02        0.83      1.20 o 
  -1  -6  11        0.35        1.23      0.73 o 
   0  -6  11       33.22       29.04      1.53 o 
   1  -6  11      229.93      230.08      5.82 o 
   2  -6  11        0.01        0.52      0.93 o 
   3  -6  11       37.79       32.71      2.75 o 
   4  -6  11        6.29        8.34      2.13 o 
   5  -6  11       15.17       14.99      2.74 o 
   6  -6  11        9.19       10.72      2.66 o 
  -5  -5  11       22.88       16.91      3.10 o 
  -4  -5  11       43.23       46.01      3.86 o 
  -3  -5  11       23.87       20.79      1.67 o 
  -2  -5  11       30.68       26.80      1.68 o 
  -1  -5  11       19.32       13.12      1.86 o 
   0  -5  11        5.51        4.45      0.53 o 
   1  -5  11        0.14        0.21      0.46 o 
   2  -5  11       10.55        9.94      2.74 o 
   3  -5  11        2.56        3.42      1.18 o 
   4  -5  11       65.98       62.95      3.53 o 
   5  -5  11      138.55      151.64      6.98 o 
   6  -5  11       25.18        7.70      1.87 o 
  -6  -4  11        0.82        1.29      1.07 o 
  -5  -4  11        0.06        2.59      1.84 o 
  -4  -4  11       48.15       35.01      3.67 o 
  -3  -4  11       61.88       52.26      3.77 o 
  -2  -4  11       31.50       27.64      1.64 o 
  -1  -4  11       22.48       24.75      1.52 o 
   0  -4  11       45.10       46.90      3.06 o 
   1  -4  11      160.36      156.46      2.17 o 
   2  -4  11        3.06        2.63      0.78 o 
   3  -4  11      123.66      137.94      4.31 o 
   4  -4  11        3.90        2.42      0.95 o 
   5  -4  11        6.10        7.75      2.08 o 
   6  -4  11        2.70        3.02      1.39 o 
   7  -4  11       20.32       24.20      3.73 o 
  -6  -3  11        5.73        4.51      1.35 o 
  -5  -3  11        0.02        1.24      0.98 o 
  -4  -3  11       32.42       30.98      3.38 o 
  -3  -3  11       15.01       11.28      1.19 o 
  -2  -3  11        6.94        5.20      1.78 o 
  -1  -3  11       20.86       16.98      0.78 o 
   0  -3  11       71.11       61.62      1.39 o 
   1  -3  11        8.65        8.75      1.07 o 
   2  -3  11       43.38       46.31      1.74 o 
   3  -3  11       89.57       82.47      3.18 o 
   4  -3  11      154.61      141.32      4.47 o 
   5  -3  11        1.30        1.75      1.25 o 
   6  -3  11        0.19        3.30      1.54 o 
   7  -3  11       17.99       24.11      3.71 o 
  -6  -2  11       41.55       31.35      2.09 o 
  -5  -2  11       20.80       24.98      1.75 o 
  -4  -2  11       72.70       66.06      2.69 o 
  -3  -2  11      122.66      129.24      3.67 o 
  -2  -2  11       17.48        6.86      0.93 o 
  -1  -2  11       12.54        6.29      0.48 o 
   0  -2  11        0.14        0.11      0.32 o 
   1  -2  11      562.94      568.25      5.94 o 
   2  -2  11      300.41      285.96      3.90 o 
   3  -2  11        8.23        9.09      1.05 o 
   4  -2  11       24.73       21.05      2.02 o 
   5  -2  11        0.00       -0.02      0.94 o 
   6  -2  11        3.31        3.38      1.64 o 
   7  -2  11       13.86       18.24      3.29 o 
  -7  -1  11        0.08       -0.12      1.05 o 
  -6  -1  11       55.96       62.54      2.45 o 
  -5  -1  11       21.39       19.37      1.39 o 
  -4  -1  11        2.74        3.98      0.73 o 
  -3  -1  11        0.14       -0.10      0.39 o 
  -2  -1  11        0.86        0.66      0.39 o 
  -1  -1  11       27.00       34.98      0.91 o 
   0  -1  11      119.91      117.26      1.66 o 
   1  -1  11       13.46       12.79      0.79 o 
   2  -1  11      118.03      104.20      2.09 o 
   3  -1  11       53.24       53.66      1.54 o 
   4  -1  11      258.12      245.33      4.35 o 
   5  -1  11        5.88        3.38      1.37 o 
   6  -1  11        0.83        1.40      1.30 o 
   7  -1  11        0.38        1.83      1.50 o 
   8  -1  11        0.62        1.53      1.56 o 
  -7   0  11       15.97       19.03      3.08 o 
  -6   0  11        0.10        0.73      0.64 o 
  -5   0  11        8.31       10.15      1.03 o 
  -4   0  11       12.62       14.20      1.10 o 
  -3   0  11      185.79      196.61      2.59 o 
  -2   0  11       22.60       35.75      1.06 o 
  -1   0  11       98.33       97.23      1.27 o 
   0   0  11       31.19       28.29      0.90 o 
   1   0  11      662.33      666.44      6.26 o 
   2   0  11        0.05        0.78      0.63 o 
   3   0  11        2.46        1.22      0.46 o 
   4   0  11       76.34       72.03      2.21 o 
   5   0  11        1.60        0.67      0.52 o 
   6   0  11        0.16       -0.87      0.87 o 
   7   0  11       18.81       13.53      2.71 o 
   8   0  11       57.73       52.31      4.66 o 
  -7   1  11        6.71        7.63      2.29 o 
  -6   1  11       21.74       23.16      1.70 o 
  -5   1  11       36.87       36.71      1.65 o 
  -4   1  11        8.90        7.28      0.85 o 
  -3   1  11        0.11       -0.26      0.41 o 
  -2   1  11      147.01      148.94      2.55 o 
  -1   1  11        4.68        4.82      0.43 o 
   0   1  11      437.24      459.23      3.92 o 
   1   1  11      346.63      335.43      3.52 o 
   2   1  11        0.16        0.53      0.41 o 
   3   1  11        8.76        9.40      0.87 o 
   4   1  11       78.35       77.70      3.72 o 
   5   1  11      248.14      235.47      8.22 o 
   6   1  11       52.98       48.47      3.93 o 
   7   1  11       10.24        8.09      2.21 o 
   8   1  11        0.07        0.53      1.51 o 
  -7   2  11       54.10       54.48      5.01 o 
  -6   2  11        0.03       -0.14      0.92 o 
  -5   2  11       25.07       18.56      1.29 o 
  -4   2  11       76.43       72.87      2.26 o 
  -3   2  11       13.15       13.03      0.99 o 
  -2   2  11      244.23      224.02      3.16 o 
  -1   2  11       10.85       17.57      1.02 o 
   0   2  11       11.94       11.48      0.81 o 
   1   2  11      236.34      236.12      2.93 o 
   2   2  11      645.02      641.72      6.12 o 
   3   2  11       18.41       25.95      1.45 o 
   4   2  11      631.50      649.90     13.72 o 
   5   2  11        0.07        1.27      1.02 o 
   6   2  11       52.79       45.77      3.36 o 
   7   2  11       39.89       45.96      4.11 o 
   8   2  11       22.56       23.04      3.61 o 
  -7   3  11       23.05       18.75      3.04 o 
  -6   3  11       28.99       18.14      1.67 o 
  -5   3  11       47.54       47.95      2.09 o 
  -4   3  11       14.89       19.15      1.23 o 
  -3   3  11       31.36       27.82      1.95 o 
  -2   3  11        2.01        2.73      0.41 o 
  -1   3  11      299.61      276.52      3.36 o 
   0   3  11      999.56     1015.78      7.04 o 
   1   3  11      127.38      128.22      1.70 o 
   2   3  11      106.48       97.39      2.04 o 
   3   3  11        5.87        4.91      0.84 o 
   4   3  11      169.75      187.86      6.32 o 
   5   3  11      151.17      163.67      6.20 o 
   6   3  11        5.19        9.59      2.08 o 
   7   3  11       84.47       91.37      5.02 o 
   8   3  11        1.70        3.79      2.05 o 
  -6   4  11        0.61       -0.90      0.90 o 
  -5   4  11        0.10        0.45      0.73 o 
  -4   4  11       51.40       48.49      1.98 o 
  -3   4  11       53.77       49.56      1.85 o 
  -2   4  11     1073.26     1007.66     10.68 o 
  -1   4  11      125.58      116.63      1.79 o 
   0   4  11       92.90       80.54      1.40 o 
   1   4  11       37.69       38.79      1.41 o 
   2   4  11      386.10      364.78      4.65 o 
   3   4  11       19.61       19.04      2.34 o 
   4   4  11      261.61      271.77      8.07 o 
   5   4  11        4.09        0.89      1.27 o 
   6   4  11        6.62        9.57      2.14 o 
   7   4  11        9.86       12.86      2.58 o 
   8   4  11       29.20       32.03      4.31 o 
  -6   5  11       25.60       25.01      2.27 o 
  -5   5  11       97.81      105.62      3.75 o 
  -4   5  11        5.61        4.70      0.92 o 
  -3   5  11       28.46       26.19      1.44 o 
  -2   5  11       20.48       17.86      0.84 o 
  -1   5  11       78.94       71.11      1.44 o 
   0   5  11       98.71      105.16      1.58 o 
   2   5  11      259.79      235.54      3.58 o 
   3   5  11       21.21       23.11      2.65 o 
   4   5  11       20.08       23.45      2.79 o 
   5   5  11        7.70        9.89      2.12 o 
   6   5  11        1.62        0.86      1.22 o 
   7   5  11        9.94        4.72      1.91 o 
  -6   6  11       10.88       11.65      1.82 o 
  -5   6  11       23.12       25.95      1.89 o 
  -4   6  11        7.23        4.18      0.92 o 
  -3   6  11       12.74       11.87      1.79 o 
  -2   6  11      286.03      266.19      3.32 o 
  -1   6  11       16.74       15.60      0.84 o 
   0   6  11        6.65        3.72      0.47 o 
   1   6  11       11.26       12.14      0.80 o 
   2   6  11       38.98       34.83      1.79 o 
   3   6  11       33.01       43.24      3.17 o 
   4   6  11        0.55        1.22      1.06 o 
   5   6  11        0.31       -0.99      0.99 o 
   6   6  11        7.51        6.38      2.12 o 
   7   6  11        0.28        0.52      1.55 o 
  -6   7  11       50.16       56.19      4.33 o 
  -5   7  11        4.13        4.12      1.96 o 
  -4   7  11        0.03        0.76      0.76 o 
  -3   7  11       64.81       65.83      2.31 o 
  -2   7  11        0.21        0.29      0.43 o 
  -1   7  11        2.06        2.07      0.47 o 
   0   7  11        0.21        0.40      0.36 o 
   1   7  11       24.11       14.74      1.17 o 
   2   7  11       34.89       30.18      1.76 o 
   3   7  11        6.12        5.40      1.61 o 
   4   7  11        4.22        2.67      1.36 o 
   5   7  11       70.09       77.38      4.79 o 
   6   7  11        5.13        0.85      1.27 o 
   7   7  11        0.27        1.32      1.55 o 
  -5   8  11        3.46        6.85      1.46 o 
  -4   8  11        1.91        3.54      2.24 o 
  -3   8  11       47.47       45.33      3.00 o 
  -2   8  11       24.50       25.95      1.19 o 
  -1   8  11        0.32        0.45      0.45 o 
   0   8  11        0.56        1.15      0.50 o 
   1   8  11       92.93       98.35      2.29 o 
   2   8  11       70.57       63.61      2.70 o 
   3   8  11      148.11      133.26      5.91 o 
   4   8  11        7.55        8.38      2.08 o 
   5   8  11       52.93       43.72      3.85 o 
   6   8  11        7.40        4.38      1.88 o 
  -4   9  11       58.64       67.84      3.12 o 
  -3   9  11       37.62       39.38      2.14 o 
  -2   9  11       15.15       19.05      4.34 o 
  -1   9  11        2.87        3.52      0.74 o 
   0   9  11       71.07       72.39      2.07 o 
   1   9  11       99.42      110.90      2.58 o 
   2   9  11       86.46       92.05      3.09 o 
   3   9  11        1.39        1.75      1.27 o 
   4   9  11        1.03        0.15      1.34 o 
   5   9  11        2.51        3.47      1.85 o 
   6   9  11       64.58       61.74      4.88 o 
  -4  10  11        9.07        6.92      2.14 o 
  -3  10  11       85.70       90.97      3.72 o 
  -2  10  11        6.92        8.40      1.96 o 
  -1  10  11      105.10      110.56      3.13 o 
   0  10  11        8.65        5.82      1.04 o 
   1  10  11       49.59       57.64      3.14 o 
   2  10  11       54.45       58.36      7.07 o 
   3  10  11       91.84      115.53      5.94 o 
   4  10  11        5.18        5.23      2.15 o 
   5  10  11      155.07      156.65      7.52 o 
  -3  11  11        6.65        4.75      1.82 o 
  -2  11  11       18.14       19.00      2.85 o 
  -1  11  11        2.00        1.22      0.78 o 
   0  11  11       58.47       57.39      2.39 o 
   1  11  11       30.12       30.54      3.05 o 
   2  11  11       54.52       61.49      3.31 o 
   3  11  11       19.60       26.40      2.17 o 
   4  11  11       20.48       17.31      3.10 o 
  -1  12  11       79.94       86.57      6.85 o 
   0  12  11        0.24        0.83      0.80 o 
   1  12  11        5.47        5.10      1.07 o 
   2  12  11        1.25        2.52      1.04 o 
   3  12  11        4.38        4.21      1.21 o 
  -1  -9  12        5.66        4.18      1.31 o 
   0  -9  12        4.95        6.26      1.37 o 
   1  -9  12       24.97       24.28      2.26 o 
   2  -9  12       12.50       10.64      1.84 o 
  -3  -8  12       11.01       12.35      1.62 o 
  -2  -8  12       15.91       16.42      1.75 o 
  -1  -8  12       32.15       31.22      2.01 o 
   0  -8  12        9.22        8.15      1.42 o 
   1  -8  12       51.25       59.42      2.47 o 
   2  -8  12       26.51       27.85      2.55 o 
   3  -8  12       10.44        8.39      2.31 o 
  -4  -7  12        5.66        7.89      1.40 o 
  -3  -7  12       25.27       25.10      4.40 o 
  -2  -7  12       35.87       38.44      5.77 o 
  -1  -7  12        0.08       -0.17      1.20 o 
   0  -7  12       15.70       12.59      0.97 o 
   1  -7  12       39.29       38.27      1.58 o 
   2  -7  12       58.25       53.30      6.35 o 
   3  -7  12       42.62       50.19      4.08 o 
   4  -7  12        7.22        6.74      2.11 o 
  -4  -6  12       65.19       58.09      4.58 o 
  -3  -6  12       16.97       18.75      3.87 o 
  -2  -6  12        0.01        0.14      1.07 o 
  -1  -6  12      308.94      303.98      9.04 o 
   0  -6  12       16.25       13.70      0.98 o 
   1  -6  12      142.79      159.42      5.13 o 
   2  -6  12       19.13       18.75      1.80 o 
   3  -6  12        3.02        3.67      1.30 o 
   4  -6  12       33.79       38.05      4.20 o 
   5  -6  12        8.36        7.58      2.27 o 
  -5  -5  12       80.32       70.28      4.91 o 
  -4  -5  12        6.27        5.29      2.13 o 
  -3  -5  12       59.58       52.91      2.35 o 
  -2  -5  12       38.75       35.93      2.02 o 
  -1  -5  12        0.87        3.05      0.82 o 
   0  -5  12       68.62       64.46      1.76 o 
   1  -5  12        0.08        0.13      0.64 o 
   2  -5  12       43.71       40.33      3.24 o 
   3  -5  12       99.84      118.86      4.28 o 
   4  -5  12       64.08       72.33      9.12 o 
   5  -5  12        0.80        0.41      1.33 o 
   6  -5  12        0.61        2.49      1.73 o 
  -5  -4  12       22.56       14.59      2.92 o 
  -4  -4  12        5.15        5.12      2.11 o 
  -3  -4  12        1.32        2.76      0.85 o 
  -2  -4  12        0.48       -0.05      0.59 o 
  -1  -4  12       35.78       35.64      1.30 o 
   0  -4  12       64.38       62.59      1.70 o 
   1  -4  12      228.44      226.12      3.35 o 
   2  -4  12       34.54       31.86      1.36 o 
   3  -4  12        0.12        0.43      0.83 o 
   4  -4  12       31.14       28.11      2.50 o 
   5  -4  12       53.88       45.67      3.87 o 
   6  -4  12       47.59       50.95      4.27 o 
  -6  -3  12        3.76        2.34      0.92 o 
  -5  -3  12        6.88        8.48      1.59 o 
  -4  -3  12        2.25        2.19      0.99 o 
  -3  -3  12       47.78       54.04      3.53 o 
  -2  -3  12        5.96        7.80      1.06 o 
  -1  -3  12       28.06       29.26      1.58 o 
   0  -3  12       87.08      103.69      2.09 o 
   1  -3  12        1.74        1.91      0.53 o 
   2  -3  12       11.76       10.50      0.91 o 
   3  -3  12        4.65        3.36      1.06 o 
   4  -3  12       47.92       48.57      2.72 o 
   5  -3  12       22.90       23.97      3.22 o 
   6  -3  12        0.32        5.22      1.56 o 
   7  -3  12        2.40        6.52      2.23 o 
  -6  -2  12        4.49        6.25      1.15 o 
  -5  -2  12        0.45        0.74      0.75 o 
  -4  -2  12       61.65       61.38      2.78 o 
  -3  -2  12        0.33       -0.28      0.43 o 
  -2  -2  12       17.78       14.60      1.62 o 
  -1  -2  12       45.18       47.14      1.81 o 
   0  -2  12       24.30       32.10      1.95 o 
   1  -2  12       51.16       60.17      2.44 o 
   2  -2  12       37.46       34.16      1.28 o 
   3  -2  12        5.55        6.95      0.98 o 
   4  -2  12       39.89       34.92      2.26 o 
   5  -2  12       15.21       12.80      2.47 o 
   6  -2  12       10.15        3.11      1.30 o 
   7  -2  12        9.10        9.92      2.47 o 
  -6  -1  12        1.34        1.66      0.89 o 
  -5  -1  12        0.00        0.22      0.67 o 
  -4  -1  12        0.15        0.12      0.54 o 
  -3  -1  12       11.46       16.11      0.92 o 
  -2  -1  12       44.92       54.99      1.50 o 
  -1  -1  12       17.25       22.88      0.92 o 
   0  -1  12       27.02       31.21      1.25 o 
   1  -1  12      170.69      159.03      2.44 o 
   2  -1  12        6.02        6.86      0.63 o 
   3  -1  12       24.52       23.88      1.25 o 
   4  -1  12        4.54        3.11      0.90 o 
   5  -1  12        3.49        3.41      1.44 o 
   6  -1  12        2.60        3.12      1.58 o 
   7  -1  12        1.12        1.49      1.45 o 
  -6   0  12        3.67        3.56      0.99 o 
  -5   0  12        6.08        7.31      0.96 o 
  -4   0  12      203.27      204.21      3.53 o 
  -3   0  12        4.31        5.62      0.61 o 
  -2   0  12       61.12       58.41      1.35 o 
  -1   0  12      145.05      132.11      1.80 o 
   0   0  12        0.02        1.91      0.68 o 
   1   0  12        1.43        1.54      0.42 o 
   2   0  12      423.04      414.55      4.20 o 
   3   0  12      214.85      218.42      3.35 o 
   4   0  12       24.52       25.35      1.54 o 
   5   0  12       21.94       22.61      1.99 o 
   6   0  12       59.00       58.15      4.36 o 
   7   0  12       14.03       11.92      2.59 o 
  -6   1  12       46.99       49.57      1.96 o 
  -5   1  12        1.20        1.11      0.65 o 
  -4   1  12       83.31       78.46      2.10 o 
  -3   1  12       13.85       13.92      0.85 o 
  -2   1  12       62.25       63.99      1.68 o 
  -1   1  12       53.86       58.58      1.23 o 
   0   1  12        7.68        8.57      0.66 o 
   1   1  12        4.24        4.65      0.68 o 
   2   1  12        0.22       -0.04      0.38 o 
   3   1  12      254.86      245.05      4.66 o 
   4   1  12      112.64      139.51      5.20 o 
   5   1  12      105.05      109.39      3.63 o 
   6   1  12       19.51       17.74      2.93 o 
   7   1  12       13.16       11.99      2.58 o 
   8   1  12       52.25       51.35      4.60 o 
  -6   2  12       23.87       16.85      1.62 o 
  -5   2  12        1.09        2.61      0.74 o 
  -4   2  12       90.36       83.31      3.32 o 
  -3   2  12       10.59        5.90      0.77 o 
  -2   2  12       10.06        7.53      0.78 o 
  -1   2  12       54.11       49.47      1.06 o 
   0   2  12      127.06      133.17      2.11 o 
   1   2  12      837.50      821.10      8.68 o 
   2   2  12      531.78      509.07      6.39 o 
   3   2  12        2.57        3.70      0.84 o 
   4   2  12      121.07      122.54      5.02 o 
   5   2  12       58.93       63.54      3.82 o 
   6   2  12       27.06       27.89      5.34 o 
   7   2  12       67.46       80.46      5.39 o 
   8   2  12       10.57        7.96      2.42 o 
  -6   3  12       55.61       52.47      2.86 o 
  -5   3  12        0.95        0.77      0.77 o 
  -4   3  12        3.54        3.09      0.70 o 
  -3   3  12      130.23      127.40      2.86 o 
  -2   3  12      329.11      307.97      4.00 o 
  -1   3  12       83.23       75.82      1.31 o 
   0   3  12      124.62      120.08      2.03 o 
   1   3  12      166.05      156.04      1.98 o 
   2   3  12        0.18        0.39      0.45 o 
   3   3  12      405.67      388.82      6.69 o 
   4   3  12      174.08      192.55      6.62 o 
   5   3  12      136.15      149.21      6.04 o 
   6   3  12        4.19        6.98      1.87 o 
   7   3  12        0.20        1.11      0.98 o 
   8   3  12       37.74       36.33      4.60 o 
  -6   4  12       41.69       42.23      4.93 o 
  -5   4  12        5.14        7.95      1.17 o 
  -4   4  12      360.32      342.01      6.67 o 
  -3   4  12       26.43       18.52      1.19 o 
  -2   4  12      195.19      214.47      2.54 o 
  -1   4  12       70.49       71.23      2.08 o 
   0   4  12       51.09       48.40      1.09 o 
   1   4  12     1288.60     1290.57     12.66 o 
   2   4  12       29.18       23.48      1.23 o 
   3   4  12       83.39       73.81      2.55 o 
   4   4  12       38.11       47.65      3.35 o 
   5   4  12        0.48        1.46      1.19 o 
   6   4  12       24.02       18.26      2.88 o 
  -6   5  12       42.38       46.57      6.41 o 
  -5   5  12        1.59        2.47      0.92 o 
  -4   5  12        3.39        5.19      0.99 o 
  -3   5  12      107.86      109.92      3.16 o 
  -2   5  12       25.82       25.37      0.96 o 
  -1   5  12        8.81        7.53      0.65 o 
   0   5  12      308.37      303.49      3.26 o 
   1   5  12      115.64      100.64      2.26 o 
   2   5  12        3.99        3.45      0.64 o 
   3   5  12        7.17        8.98      1.82 o 
   4   5  12        0.11        0.51      1.00 o 
   5   5  12       81.81       83.53      4.69 o 
   6   5  12        1.08        0.59      1.20 o 
   7   5  12        4.24        4.63      2.09 o 
  -6   6  12       10.16       17.29      3.04 o 
  -5   6  12        0.06       -0.13      0.93 o 
  -4   6  12       90.00       87.50      3.39 o 
  -3   6  12       14.40       14.84      1.36 o 
  -2   6  12       10.18        7.95      0.63 o 
  -1   6  12       36.14       39.85      1.19 o 
   0   6  12       69.75       73.20      1.52 o 
   1   6  12       49.14       48.77      1.98 o 
   2   6  12       90.71       87.80      3.15 o 
   3   6  12       29.34       21.82      2.71 o 
   4   6  12        9.10       13.90      2.43 o 
   5   6  12       31.36       29.78      3.56 o 
   6   6  12       14.45       14.46      2.79 o 
   7   6  12       28.21       29.72      3.93 o 
  -5   7  12       10.95        9.65      1.61 o 
  -4   7  12        1.93        3.45      0.94 o 
  -3   7  12       12.95       12.66      1.32 o 
  -2   7  12        4.44        5.39      0.65 o 
  -1   7  12        0.45        0.87      0.44 o 
   0   7  12        0.01       -0.09      0.35 o 
   1   7  12        0.00        1.36      0.66 o 
   2   7  12       25.59       32.52      1.87 o 
   3   7  12        5.52        3.89      1.48 o 
   4   7  12       19.44       13.09      2.38 o 
   5   7  12       22.67       21.08      3.12 o 
   6   7  12        0.88       -0.56      1.27 o 
   7   7  12        0.43       -0.40      1.51 o 
  -5   8  12        0.79        0.61      1.45 o 
  -4   8  12        0.46        0.28      0.94 o 
  -3   8  12       28.26       36.11      2.15 o 
  -2   8  12       72.74       77.16      2.33 o 
  -1   8  12        0.47        0.36      0.48 o 
   0   8  12        1.66        4.42      0.80 o 
   1   8  12       68.38       68.28      2.46 o 
   2   8  12       46.55       51.39      2.23 o 
   3   8  12        0.70        0.01      1.03 o 
   4   8  12        3.12        4.07      1.79 o 
   5   8  12        0.09        0.46      1.42 o 
   6   8  12        6.22        5.38      2.16 o 
  -4   9  12        6.49        7.44      1.47 o 
  -3   9  12       11.29       10.01      1.31 o 
  -2   9  12       16.53       23.17      2.15 o 
  -1   9  12       65.44       67.62      2.27 o 
   0   9  12       46.50       46.95      4.34 o 
   1   9  12       17.82       22.89      1.79 o 
   2   9  12        4.85        3.82      0.99 o 
   3   9  12        1.99        2.82      1.55 o 
   4   9  12       53.21       52.06      4.21 o 
   5   9  12       77.14       83.76      5.52 o 
   6   9  12       10.59        6.07      2.23 o 
  -3  10  12       55.88       66.22      4.39 o 
  -2  10  12       34.95       40.54      4.97 o 
  -1  10  12        3.62        3.77      1.21 o 
   0  10  12        1.64        1.19      0.79 o 
   1  10  12       87.27       88.94      3.19 o 
   2  10  12       25.11       31.92      2.26 o 
   3  10  12       29.45       33.53      2.34 o 
   4  10  12      125.57      132.16      6.73 o 
   5  10  12      116.34      103.80      6.23 o 
  -2  11  12       20.27       25.20      3.23 o 
  -1  11  12       18.32       13.12      1.38 o 
   0  11  12       62.17       60.13      2.45 o 
   1  11  12       26.32       19.10      2.30 o 
   2  11  12        4.50        6.75      1.46 o 
   3  11  12        2.61        4.61      1.21 o 
   4  11  12       16.25       16.99      3.16 o 
  -1  12  12        0.88        0.60      1.74 o 
   0  12  12        0.07       -0.86      1.77 o 
   1  12  12        0.89        2.05      1.34 o 
   2  12  12        8.64        8.37      1.45 o 
  -2  -8  13        6.24        7.30      1.38 o 
  -1  -8  13        6.25        4.86      1.10 o 
   0  -8  13        3.26        2.68      1.06 o 
   1  -8  13        5.07        5.36      1.41 o 
   2  -8  13        5.74        1.31      1.24 o 
   3  -8  13        7.18        4.45      1.53 o 
  -3  -7  13        5.27        5.20      1.22 o 
  -2  -7  13        3.26        3.30      1.06 o 
  -1  -7  13        0.83        0.96      0.78 o 
   0  -7  13      224.18      223.59      5.76 o 
   1  -7  13        3.02        0.15      1.07 o 
   2  -7  13       67.05       74.23      3.61 o 
   3  -7  13        3.26        3.84      1.80 o 
   4  -7  13       59.68       72.92      5.08 o 
  -4  -6  13        0.47       -0.07      0.85 o 
  -3  -6  13      159.37      167.10      4.33 o 
  -2  -6  13       51.13       47.27      2.33 o 
  -1  -6  13        0.24        1.73      0.82 o 
   0  -6  13       10.14        9.53      0.98 o 
   1  -6  13       13.17       10.19      1.43 o 
   2  -6  13        9.80        7.35      1.35 o 
   3  -6  13       95.28      105.68      7.46 o 
   4  -6  13       58.17       63.81      4.60 o 
   5  -6  13        0.07        3.63      1.75 o 
  -4  -5  13       73.07       65.35      2.81 o 
  -3  -5  13        0.29        0.32      0.81 o 
  -2  -5  13       29.19       28.05      1.98 o 
  -1  -5  13        0.70        1.49      0.83 o 
   0  -5  13      268.26      272.39      3.86 o 
   1  -5  13       14.80       10.43      1.15 o 
   2  -5  13      378.37      402.45      6.14 o 
   3  -5  13       28.79       28.44      2.60 o 
   4  -5  13       45.94       47.18      5.14 o 
   5  -5  13        0.02        1.82      1.58 o 
  -5  -4  13        6.37        7.17      1.46 o 
  -4  -4  13       11.07        8.35      2.31 o 
  -3  -4  13       88.55       98.87      3.09 o 
  -2  -4  13       43.05       39.11      1.98 o 
  -1  -4  13        0.35        0.15      0.68 o 
   0  -4  13       80.41       82.36      1.95 o 
   1  -4  13        4.58        4.76      1.24 o 
   2  -4  13       50.30       46.68      1.60 o 
   3  -4  13      156.81      162.73      4.96 o 
   4  -4  13       22.96       20.96      2.31 o 
   5  -4  13       15.12       15.72      2.05 o 
   6  -4  13       46.31       47.42      4.26 o 
  -5  -3  13       25.33       24.63      2.26 o 
  -4  -3  13       27.32       22.79      2.67 o 
  -3  -3  13        6.40        9.51      1.01 o 
  -2  -3  13        0.04        0.35      0.49 o 
  -1  -3  13       11.95       14.16      1.02 o 
   0  -3  13      228.82      240.56      3.45 o 
   1  -3  13        6.83        5.13      0.85 o 
   2  -3  13       14.19       17.53      1.13 o 
   3  -3  13        2.73        3.18      1.06 o 
   4  -3  13        4.98        7.00      1.45 o 
   5  -3  13        3.10        0.22      1.19 o 
   6  -3  13       24.00       27.43      3.77 o 
  -6  -2  13        4.21        3.14      1.31 o 
  -5  -2  13        1.88        2.01      0.96 o 
  -4  -2  13        7.40       13.47      1.31 o 
  -3  -2  13       16.22       19.37      1.30 o 
  -2  -2  13       27.57       29.38      1.39 o 
  -1  -2  13       57.75       45.40      1.40 o 
   0  -2  13       47.30       52.18      1.99 o 
   1  -2  13       56.96       46.28      2.38 o 
   2  -2  13       18.25       17.94      1.33 o 
   3  -2  13        4.47        4.04      0.97 o 
   4  -2  13       12.14       12.95      1.96 o 
   5  -2  13        1.39        1.97      1.34 o 
   6  -2  13       13.98       14.50      2.83 o 
   7  -2  13        2.34        2.07      1.63 o 
  -6  -1  13        0.01       -0.04      0.78 o 
  -5  -1  13        0.36        2.83      2.91 o 
  -4  -1  13       33.33       39.14      1.67 o 
  -3  -1  13       13.30       14.91      0.93 o 
  -2  -1  13        1.23        3.42      0.57 o 
  -1  -1  13      127.13      126.13      1.78 o 
   0  -1  13       68.70       69.13      2.75 o 
   1  -1  13      140.67      143.37      2.70 o 
   2  -1  13      383.97      380.53      4.56 o 
   3  -1  13        3.95        2.46      0.69 o 
   4  -1  13        4.84        6.22      1.01 o 
   5  -1  13       14.14       12.29      2.45 o 
   6  -1  13       26.32       16.43      2.84 o 
   7  -1  13       10.46       19.71      3.35 o 
  -6   0  13       16.09       18.59      1.68 o 
  -5   0  13       16.29       16.83      1.34 o 
  -4   0  13        0.51        0.21      0.58 o 
  -3   0  13       38.45       36.98      1.22 o 
  -2   0  13        0.78        1.27      0.56 o 
  -1   0  13       31.41       20.41      0.92 o 
   0   0  13      180.02      187.60      3.15 o 
   1   0  13        9.29        8.60      0.84 o 
   2   0  13      129.66      135.82      2.43 o 
   3   0  13      332.91      293.66      3.88 o 
   4   0  13       92.20       98.64      3.32 o 
   5   0  13       65.54       68.14      2.90 o 
   6   0  13        0.60        0.48      0.74 o 
   7   0  13        3.33        5.47      2.02 o 
  -6   1  13        0.13        0.89      1.03 o 
  -5   1  13        3.78        1.74      0.75 o 
  -4   1  13       10.01       10.74      1.08 o 
  -3   1  13       25.07       19.38      1.26 o 
  -2   1  13        7.00        7.75      0.81 o 
  -1   1  13      183.38      197.02      2.24 o 
   0   1  13       89.32       92.38      1.78 o 
   1   1  13      289.47      288.91      4.11 o 
   2   1  13       93.28       92.47      1.91 o 
   3   1  13      377.71      369.86     12.11 o 
   4   1  13        2.57        6.91      1.57 o 
   5   1  13      144.09      142.89      4.28 o 
   6   1  13        7.36        4.52      1.78 o 
   7   1  13        3.72        4.09      1.80 o 
  -6   2  13        9.79        8.64      1.58 o 
  -5   2  13        2.49        1.52      0.75 o 
  -4   2  13       21.89       23.51      1.44 o 
  -3   2  13       13.06       13.66      1.08 o 
  -2   2  13       47.93       40.86      1.45 o 
  -1   2  13      167.50      167.71      2.04 o 
   0   2  13      111.35      122.83      2.08 o 
   1   2  13      168.59      166.11      2.96 o 
   2   2  13      123.17      119.48      4.35 o 
   3   2  13        1.23       -0.17      0.61 o 
   4   2  13      378.75      385.81      9.98 o 
   5   2  13       80.34       86.59      4.51 o 
   6   2  13        7.41       10.42      2.45 o 
   7   2  13        5.83        5.11      2.14 o 
  -6   3  13        1.72        2.28      1.13 o 
  -5   3  13        7.75        3.48      1.23 o 
  -4   3  13       27.69       21.86      1.38 o 
  -3   3  13      360.05      321.55      4.41 o 
  -2   3  13        0.01        0.64      0.50 o 
  -1   3  13        5.66        5.45      0.49 o 
   0   3  13       52.63       55.03      1.63 o 
   1   3  13      294.53      279.44      3.40 o 
   2   3  13      264.66      238.42      3.69 o 
   3   3  13      225.12      209.58      4.63 o 
   4   3  13       30.55       39.19      3.18 o 
   5   3  13        2.02       -0.23      1.09 o 
   6   3  13       81.65       77.24      4.64 o 
   7   3  13        9.40        9.41      1.65 o 
  -6   4  13       43.55       38.04      3.95 o 
  -5   4  13        8.29        9.17      1.31 o 
  -4   4  13        0.84        0.14      0.58 o 
  -3   4  13       17.79       19.95      1.28 o 
  -2   4  13        7.56        8.01      0.60 o 
  -1   4  13      370.28      359.08      4.54 o 
   0   4  13        1.79        3.74      0.59 o 
   1   4  13      265.44      254.08      4.60 o 
   2   4  13        0.02        0.47      0.58 o 
   3   4  13       30.83       25.98      1.77 o 
   4   4  13      132.16      150.54      6.11 o 
   5   4  13      102.94      107.15      5.38 o 
   6   4  13        5.38        5.21      1.94 o 
   7   4  13        0.11        0.79      1.42 o 
  -6   5  13        3.71       -0.07      1.57 o 
  -5   5  13        6.38        3.43      1.19 o 
  -4   5  13        9.27        9.99      1.25 o 
  -3   5  13      216.47      203.00      5.19 o 
  -2   5  13        6.24        5.13      0.56 o 
  -1   5  13       29.12       29.20      1.59 o 
   0   5  13       60.46       65.20      2.62 o 
   1   5  13      115.46      114.50      2.97 o 
   2   5  13       21.45       18.36      1.46 o 
   3   5  13        2.81        1.88      0.79 o 
   4   5  13       36.24       40.53      3.30 o 
   5   5  13        5.79        8.41      2.12 o 
   6   5  13        3.44        0.67      1.39 o 
   7   5  13       22.60       19.34      3.22 o 
  -5   6  13       14.86       17.28      1.98 o 
  -4   6  13        4.81        5.52      1.12 o 
  -3   6  13        3.80        4.14      1.13 o 
  -2   6  13        8.90        9.62      0.97 o 
  -1   6  13      135.47      132.38      2.14 o 
   0   6  13      130.36      114.98      1.96 o 
   1   6  13       18.64       20.90      3.07 o 
   2   6  13       58.73       58.66      2.26 o 
   3   6  13        2.58        2.09      1.23 o 
   4   6  13       16.61       20.54      2.87 o 
   5   6  13       40.13       39.75      4.11 o 
   6   6  13        1.26        3.72      1.82 o 
   7   6  13       12.36       10.92      2.67 o 
  -5   7  13        0.11       -0.32      0.94 o 
  -4   7  13       20.77       20.07      2.55 o 
  -3   7  13       23.93       22.00      1.71 o 
  -2   7  13        1.19        0.60      0.73 o 
  -1   7  13       67.32       60.86      1.51 o 
   0   7  13        7.36        6.83      0.90 o 
   1   7  13       47.40       51.69      2.26 o 
   2   7  13       27.87       26.44      2.01 o 
   3   7  13        0.28        0.69      1.06 o 
   4   7  13        7.54        6.73      1.89 o 
   5   7  13        0.26        0.27      1.37 o 
   6   7  13        0.29       -0.57      1.35 o 
  -4   8  13        5.51        4.27      1.25 o 
  -3   8  13        0.76        2.39      0.93 o 
  -2   8  13        0.80        2.58      1.70 o 
  -1   8  13       25.90       27.36      1.34 o 
   0   8  13       29.49       29.48      1.59 o 
   1   8  13       38.53       39.93      2.04 o 
   2   8  13        6.78        7.91      1.20 o 
   3   8  13        8.69        5.16      1.83 o 
   4   8  13        1.04        1.93      1.50 o 
   5   8  13       43.95       55.58      4.42 o 
   6   8  13       10.94        9.45      2.57 o 
  -4   9  13       13.77       14.19      2.66 o 
  -3   9  13        0.13       -0.40      1.49 o 
  -2   9  13      111.33      118.90      4.08 o 
  -1   9  13       14.83       11.88      1.15 o 
   0   9  13        9.59       14.08      1.28 o 
   1   9  13       43.42       47.50      2.29 o 
   2   9  13       29.93       34.94      2.17 o 
   3   9  13       23.07       20.26      1.81 o 
   4   9  13       34.43       41.35      4.48 o 
   5   9  13       24.65       27.61      3.74 o 
  -3  10  13       10.28       10.89      2.37 o 
  -2  10  13        0.15        0.04      0.98 o 
  -1  10  13       40.06       40.98      2.03 o 
   0  10  13       38.74       36.67      2.56 o 
   1  10  13       30.26       30.81      2.50 o 
   2  10  13      128.47      129.76     10.13 o 
   3  10  13       14.86       12.31      1.59 o 
   4  10  13       28.84       18.05      3.18 o 
   5  10  13        0.36        0.36      1.67 o 
  -2  11  13      147.95      144.90      6.37 o 
  -1  11  13        6.17        6.44      1.12 o 
   0  11  13       26.94       28.48      2.57 o 
   1  11  13        9.22       11.30      1.95 o 
   2  11  13        6.08        7.57      1.37 o 
   3  11  13       11.41       13.69      1.76 o 
   4  11  13        2.15        3.13      2.04 o 
   0  12  13        1.01        0.27      1.10 o 
   1  12  13        0.42        0.22      1.11 o 
   0  -8  14        3.55        6.18      1.34 o 
   1  -8  14       48.45       46.23      2.92 o 
  -2  -7  14       28.21       27.32      2.16 o 
  -1  -7  14       12.36       11.06      1.49 o 
   0  -7  14       14.11       11.25      1.61 o 
   1  -7  14        8.10        8.46      1.59 o 
   2  -7  14        4.76        4.44      1.51 o 
   3  -7  14       10.14       10.35      1.86 o 
  -3  -6  14        3.72        1.50      1.00 o 
  -2  -6  14       13.14       14.25      1.63 o 
  -1  -6  14       28.86       25.84      4.62 o 
   0  -6  14        3.12        1.44      0.81 o 
   1  -6  14      117.30      102.87      3.41 o 
   2  -6  14       15.20       15.87      2.03 o 
   3  -6  14        6.48        7.46      2.89 o 
   4  -6  14        2.78        5.90      1.92 o 
  -4  -5  14        3.92        2.81      1.05 o 
  -3  -5  14        6.61        5.26      1.18 o 
  -2  -5  14        9.71        9.82      2.44 o 
  -1  -5  14      110.98      112.12      3.24 o 
   0  -5  14      102.80       94.97      3.37 o 
   1  -5  14        0.51       -0.07      0.81 o 
   2  -5  14       19.14       18.18      1.96 o 
   3  -5  14        8.25        8.24      1.44 o 
   4  -5  14      119.87      126.27      6.30 o 
   5  -5  14      192.96      204.33      8.67 o 
  -4  -4  14      115.43      114.11      2.97 o 
  -3  -4  14        2.86        1.35      0.87 o 
  -2  -4  14       93.09      101.99      5.10 o 
  -1  -4  14       18.12       16.41      1.52 o 
   0  -4  14      174.10      190.82      3.37 o 
   1  -4  14      129.66      128.33      3.02 o 
   2  -4  14       20.27       22.81      1.53 o 
   3  -4  14       53.61       53.78      3.65 o 
   4  -4  14       10.81       13.41      2.33 o 
   5  -4  14        9.51        9.70      2.44 o 
   6  -4  14        5.02        4.56      2.11 o 
  -5  -3  14        7.10        7.86      1.22 o 
  -4  -3  14        0.00        1.01      0.84 o 
  -3  -3  14       23.07       26.37      1.59 o 
  -2  -3  14       50.82       57.23      2.31 o 
  -1  -3  14       77.27       89.44      2.23 o 
   0  -3  14       15.45       15.21      3.63 o 
   1  -3  14       16.38       13.93      2.33 o 
   2  -3  14        9.49        7.34      0.84 o 
   3  -3  14        1.29        0.63      0.75 o 
   4  -3  14      182.00      183.67      5.52 o 
   5  -3  14      125.24      112.31      4.43 o 
   6  -3  14       30.58       37.71      4.40 o 
  -5  -2  14        4.44        8.57      1.24 o 
  -4  -2  14       17.91       19.03      1.25 o 
  -3  -2  14       47.81       53.46      1.64 o 
  -2  -2  14        8.98       16.20      1.46 o 
  -1  -2  14       11.80        9.44      0.81 o 
   0  -2  14        0.01        0.18      1.14 o 
   1  -2  14       15.83       17.79      1.96 o 
   2  -2  14       70.54       70.24      1.88 o 
   3  -2  14        3.30        4.27      0.70 o 
   4  -2  14        0.02       -0.07      0.87 o 
   5  -2  14        6.74        8.18      2.11 o 
   6  -2  14        0.01        2.68      1.56 o 
  -5  -1  14       37.04       38.34      3.78 o 
  -4  -1  14        0.22        0.51      0.53 o 
  -3  -1  14        2.41        1.54      0.52 o 
  -2  -1  14       29.81       32.74      1.24 o 
  -1  -1  14        0.67        0.60      1.13 o 
   0  -1  14        1.46        3.37      0.77 o 
   1  -1  14       22.18       22.63      1.57 o 
   2  -1  14        0.11       -0.28      0.42 o 
   3  -1  14       10.92       11.73      0.95 o 
   4  -1  14        7.73        7.00      1.19 o 
   5  -1  14        7.29        6.71      1.96 o 
   6  -1  14        3.41        0.65      1.36 o 
   7  -1  14        0.09        0.74      1.46 o 
  -6   0  14        0.01        0.47      1.07 o 
  -5   0  14       20.07       16.57      1.38 o 
  -4   0  14        4.82        6.78      0.78 o 
  -3   0  14       68.29       73.21      1.70 o 
  -2   0  14        0.01       -0.03      0.49 o 
  -1   0  14        2.52        2.54      0.48 o 
   0   0  14        1.58        1.51      0.68 o 
   1   0  14       31.87       28.14      1.71 o 
   2   0  14        4.50        4.26      0.65 o 
   3   0  14       10.36       15.73      1.19 o 
   4   0  14        9.56       10.27      1.43 o 
   5   0  14        2.97        2.52      1.48 o 
   6   0  14        0.13        0.48      1.24 o 
   7   0  14        5.84        5.17      2.08 o 
  -6   1  14       19.03       20.95      2.18 o 
  -5   1  14       14.96       16.21      1.80 o 
  -4   1  14       17.56       19.12      1.38 o 
  -3   1  14       55.53       51.05      1.74 o 
  -2   1  14        5.80        5.30      0.75 o 
  -1   1  14        9.78       14.29      1.38 o 
   0   1  14       74.73       79.63      2.44 o 
   1   1  14       71.63       76.29      2.40 o 
   2   1  14       72.74       75.23      2.41 o 
   3   1  14      124.66      136.18      3.28 o 
   4   1  14       13.71       20.34      1.92 o 
   5   1  14        1.24        2.91      1.17 o 
   6   1  14       22.26       17.29      3.09 o 
   7   1  14        2.09        3.77      1.83 o 
  -6   2  14        3.70        3.58      1.82 o 
  -5   2  14        4.68        8.71      1.20 o 
  -4   2  14        4.83        2.32      0.76 o 
  -3   2  14      105.36       98.28      2.36 o 
  -2   2  14       38.53       32.70      1.48 o 
  -1   2  14       74.09       65.66      1.43 o 
   0   2  14      100.75       87.36      4.03 o 
   1   2  14        0.03       -0.53      0.53 o 
   2   2  14       51.65       42.72      1.92 o 
   3   2  14      218.28      214.61      4.23 o 
   4   2  14        8.23        8.55      1.82 o 
   5   2  14        0.00       -0.47      1.04 o 
   6   2  14       33.99       18.37      3.03 o 
   7   2  14       90.78      107.50      6.49 o 
  -6   3  14        2.50        0.78      1.49 o 
  -5   3  14      119.75      111.94      3.90 o 
  -4   3  14        6.32        5.30      0.88 o 
  -3   3  14        8.19       10.21      1.02 o 
  -2   3  14        0.33        0.04      0.51 o 
  -1   3  14        1.64        1.77      0.51 o 
   0   3  14      525.42      515.46      6.01 o 
   1   3  14       87.28       81.99      3.49 o 
   2   3  14       86.87       83.51      2.89 o 
   3   3  14        4.56        6.96      1.70 o 
   4   3  14       15.77       15.75      2.46 o 
   5   3  14      109.71      105.52      5.28 o 
   6   3  14      101.53      105.54      5.51 o 
   7   3  14        5.47        4.85      2.06 o 
  -5   4  14        0.20       -0.60      0.90 o 
  -4   4  14       27.54       25.33      1.55 o 
  -3   4  14        2.15        1.95      0.69 o 
  -2   4  14      259.52      235.08      3.61 o 
  -1   4  14       80.10       65.22      1.83 o 
   0   4  14       42.71       43.76      1.42 o 
   1   4  14        8.10        7.36      1.02 o 
   2   4  14      117.46      107.28      4.39 o 
   3   4  14       88.52       82.22      4.40 o 
   4   4  14       71.34       64.79      4.19 o 
   5   4  14        2.10        1.30      1.32 o 
   6   4  14        9.84        8.93      2.28 o 
   7   4  14       11.73       16.19      2.97 o 
  -5   5  14       59.86       64.29      3.10 o 
  -4   5  14        0.50        0.43      0.78 o 
  -3   5  14       37.71       36.23      1.87 o 
  -2   5  14        3.56        4.01      1.01 o 
  -1   5  14       99.53      101.20      2.11 o 
   0   5  14       64.92       65.35      1.72 o 
   1   5  14        1.73        3.70      0.84 o 
   2   5  14       38.55       35.81      1.87 o 
   3   5  14        0.10        0.46      1.00 o 
   4   5  14        0.25        2.18      1.33 o 
   5   5  14       20.17       22.11      3.21 o 
   6   5  14       62.94       59.25      4.49 o 
   7   5  14        2.46        3.70      1.97 o 
  -5   6  14        0.02       -0.86      0.98 o 
  -4   6  14        0.86        2.03      1.08 o 
  -3   6  14       27.70       27.15      2.60 o 
  -2   6  14      188.56      187.73      3.31 o 
  -1   6  14       83.01       83.42      1.96 o 
   0   6  14       21.61       21.00      1.20 o 
   1   6  14       26.29       21.38      1.63 o 
   2   6  14      108.74      102.64      3.00 o 
   3   6  14        1.26        0.32      1.03 o 
   4   6  14       33.50       34.11      3.69 o 
   5   6  14        0.02       -0.02      1.26 o 
   6   6  14       19.24       11.95      2.70 o 
  -4   7  14        2.33        2.06      1.11 o 
  -3   7  14       50.72       52.45      2.27 o 
  -2   7  14        2.05        2.21      1.21 o 
  -1   7  14       25.73       29.44      1.39 o 
   0   7  14        0.01       -0.20      0.77 o 
   1   7  14       95.59      104.56      3.08 o 
   2   7  14       14.84       14.84      1.48 o 
   3   7  14       12.39        5.32      1.71 o 
   4   7  14        0.01        0.08      1.17 o 
   5   7  14        1.36       -1.11      1.11 o 
   6   7  14       66.83       54.56      4.55 o 
  -4   8  14        2.58        2.03      1.17 o 
  -3   8  14       50.95       56.61      2.83 o 
  -2   8  14       47.91       53.71      3.59 o 
  -1   8  14       13.74       16.29      1.27 o 
   0   8  14       14.69       16.27      1.98 o 
   1   8  14        6.26        6.75      1.40 o 
   2   8  14        6.15        7.24      1.21 o 
   3   8  14       10.54       13.66      2.97 o 
   4   8  14       67.48       71.93      4.93 o 
   5   8  14        3.39        5.16      2.13 o 
   6   8  14       18.64       17.49      3.34 o 
  -3   9  14       14.14       12.39      1.72 o 
  -2   9  14        0.17       -0.25      1.02 o 
  -1   9  14        3.68        2.08      0.89 o 
   0   9  14        7.63        8.13      1.08 o 
   1   9  14       71.96       82.62      2.96 o 
   2   9  14       82.47       83.54      5.52 o 
   3   9  14       33.83       40.22      2.44 o 
   4   9  14       33.25       30.52      4.00 o 
   5   9  14        4.24        4.82      2.22 o 
  -2  10  14        1.22        1.84      1.44 o 
  -1  10  14      119.10      133.15      4.34 o 
   0  10  14        7.68        6.70      1.49 o 
   1  10  14        6.11        3.83      1.11 o 
   2  10  14        7.31        5.42      1.22 o 
   3  10  14       25.40       23.30      2.11 o 
   4  10  14        0.49       -0.67      1.54 o 
   0  11  14        7.64        3.82      1.33 o 
   1  11  14       19.87       20.62      2.43 o 
   2  11  14        6.58        5.44      1.27 o 
   3  11  14        4.93        5.12      1.27 o 
  -1  -7  15        2.37        3.44      1.04 o 
   1  -7  15        4.70        4.46      1.43 o 
   2  -7  15       10.41        8.65      1.74 o 
  -2  -6  15        2.00        2.99      1.05 o 
  -1  -6  15       33.30       31.40      2.01 o 
   0  -6  15        0.17       -0.39      1.50 o 
   1  -6  15       93.89       82.71      3.65 o 
   2  -6  15        1.98        1.80      1.23 o 
   3  -6  15       16.11       12.48      1.99 o 
  -3  -5  15       41.26       35.83      4.09 o 
  -2  -5  15       10.14       10.64      1.43 o 
  -1  -5  15       21.22       20.26      3.74 o 
   0  -5  15        2.82        1.35      0.94 o 
   1  -5  15       71.42       72.31      2.42 o 
   2  -5  15       62.39       59.30      2.79 o 
   3  -5  15       32.11       34.45      2.95 o 
   4  -5  15        1.35        0.83      1.38 o 
  -4  -4  15        1.43        2.44      1.05 o 
  -3  -4  15       59.33       60.20      2.64 o 
  -2  -4  15       66.96       63.83      2.58 o 
  -1  -4  15      156.98      168.48      4.03 o 
   0  -4  15       10.67       10.80      1.28 o 
   1  -4  15      175.55      164.12      3.54 o 
   2  -4  15        0.22       -0.06      0.96 o 
   3  -4  15        4.82        3.70      0.95 o 
   4  -4  15       68.78       74.28      3.71 o 
   5  -4  15       18.76       12.28      2.65 o 
  -4  -3  15       29.68       33.46      1.66 o 
  -3  -3  15       86.74       91.63      3.10 o 
  -2  -3  15        2.70        5.89      1.07 o 
  -1  -3  15       22.61       27.26      4.77 o 
   0  -3  15        2.59        2.48      0.85 o 
   1  -3  15       65.11       71.70      2.33 o 
   2  -3  15       29.61       28.24      1.71 o 
   3  -3  15      137.86      137.01      3.31 o 
   4  -3  15        7.52        5.35      1.50 o 
   5  -3  15        9.76        9.32      2.32 o 
   6  -3  15       14.26       17.64      3.30 o 
  -5  -2  15        1.35        1.50      1.33 o 
  -4  -2  15        6.73        7.48      0.92 o 
  -3  -2  15        7.51        7.24      1.39 o 
  -2  -2  15        0.15       -0.02      0.71 o 
  -1  -2  15       84.93       85.76      2.44 o 
   0  -2  15      131.62      144.72      5.17 o 
   1  -2  15       18.15       21.47      1.65 o 
   2  -2  15        3.74        2.76      1.07 o 
   3  -2  15        0.59        0.37      0.52 o 
   4  -2  15       46.44       50.97      2.92 o 
   5  -2  15        0.06        1.70      1.38 o 
   6  -2  15        8.76        7.44      2.38 o 
  -5  -1  15        6.06        4.01      1.04 o 
  -4  -1  15       50.37       52.39      1.76 o 
  -3  -1  15       13.67       16.75      1.15 o 
  -2  -1  15        6.99        7.54      1.98 o 
  -1  -1  15       40.25       50.23      1.92 o 
   0  -1  15       10.29        8.20      1.09 o 
   1  -1  15       50.33       49.84      2.14 o 
   2  -1  15       82.10       80.02      2.02 o 
   3  -1  15        9.13       12.31      1.02 o 
   4  -1  15       25.71       28.05      2.25 o 
   5  -1  15       33.25       36.39      4.16 o 
   6  -1  15        1.67        3.79      1.83 o 
  -5   0  15        2.11        1.80      0.89 o 
  -4   0  15       41.28       43.10      1.53 o 
  -3   0  15        4.81        6.42      0.90 o 
  -2   0  15       64.61       57.18      2.51 o 
  -1   0  15       62.48       52.78      3.10 o 
   0   0  15        1.10        2.05      0.73 o 
   1   0  15       18.99       16.32      1.39 o 
   2   0  15      204.34      214.39      3.35 o 
   3   0  15        1.54        2.43      0.72 o 
   4   0  15       45.93       51.19      2.55 o 
   5   0  15        6.20        8.46      2.19 o 
   6   0  15        9.05       10.81      2.50 o 
  -5   1  15       33.44       35.84      2.21 o 
  -4   1  15        1.93        2.51      0.84 o 
  -3   1  15       46.00       46.81      1.73 o 
  -2   1  15       31.69       26.16      1.74 o 
  -1   1  15        3.22        3.79      1.12 o 
   0   1  15       81.58       86.40      2.63 o 
   1   1  15       33.14       30.26      1.80 o 
   2   1  15        7.74        8.67      1.81 o 
   3   1  15        0.32        0.21      0.51 o 
   4   1  15       12.92       14.07      2.11 o 
   5   1  15       39.00       40.05      2.48 o 
   6   1  15        5.88        4.95      1.89 o 
   7   1  15        0.02        0.77      1.35 o 
  -5   2  15        0.56        1.15      0.99 o 
  -4   2  15      143.38      132.84      2.98 o 
  -3   2  15        2.33        4.19      0.94 o 
  -2   2  15        6.19        5.20      0.97 o 
  -1   2  15       36.43       35.74      1.42 o 
   0   2  15       11.66       11.33      1.18 o 
   1   2  15      141.27      134.38      3.32 o 
   2   2  15      149.93      142.35      3.47 o 
   3   2  15       35.58       37.42      1.90 o 
   4   2  15       40.85       33.90      2.97 o 
   5   2  15       71.25       79.61      3.48 o 
   6   2  15       10.55        7.60      1.52 o 
   7   2  15       11.28       15.68      3.17 o 
  -5   3  15        0.77        1.16      1.05 o 
  -4   3  15        4.00        6.03      1.48 o 
  -3   3  15       83.19       89.26      2.33 o 
  -2   3  15       41.31       36.77      1.91 o 
  -1   3  15        5.19        7.54      0.78 o 
   0   3  15      259.04      252.54      4.72 o 
   1   3  15       14.96       13.62      1.66 o 
   2   3  15       15.97        9.69      1.18 o 
   3   3  15       21.94       18.65      1.93 o 
   4   3  15       98.35       98.33      5.03 o 
   5   3  15       36.12       30.32      3.54 o 
   6   3  15       21.62       20.38      3.07 o 
   7   3  15        2.65        2.87      1.80 o 
  -5   4  15        2.10        2.15      1.12 o 
  -4   4  15       73.10       74.13      2.26 o 
  -3   4  15       16.64       18.07      1.32 o 
  -2   4  15        6.74        6.24      1.03 o 
  -1   4  15        1.28        1.23      0.53 o 
   0   4  15       22.10       23.37      1.34 o 
   1   4  15      176.54      162.64      6.04 o 
   2   4  15       26.89       23.03      1.69 o 
   3   4  15        1.58        2.08      0.81 o 
   4   4  15        2.65        1.59      1.37 o 
   5   4  15       23.91       20.87      3.08 o 
   6   4  15        2.06        4.76      1.79 o 
   7   4  15       35.80       37.32      4.26 o 
  -5   5  15        4.67        3.67      1.31 o 
  -4   5  15       13.92       19.65      2.00 o 
  -3   5  15      118.63      106.01      2.60 o 
  -2   5  15       52.35       49.72      3.43 o 
  -1   5  15       22.86       24.58      1.29 o 
   0   5  15       66.22       64.49      2.22 o 
   1   5  15        0.22        0.71      0.64 o 
   2   5  15        2.72        6.29      1.38 o 
   3   5  15       35.73       34.68      2.03 o 
   4   5  15       11.11       13.64      2.51 o 
   5   5  15       31.34       20.67      3.12 o 
   6   5  15       16.76       15.01      2.91 o 
  -4   6  15       40.66       36.60      2.64 o 
  -3   6  15        5.31        4.78      1.22 o 
  -2   6  15        4.47        5.08      1.00 o 
  -1   6  15      169.45      169.61      3.36 o 
   0   6  15      138.60      154.41      3.22 o 
   1   6  15       64.90       66.56      2.50 o 
   2   6  15        0.12       -0.60      0.60 o 
   3   6  15       51.61       56.62      3.43 o 
   4   6  15        4.81        4.54      1.71 o 
   5   6  15        2.05        1.28      1.46 o 
   6   6  15        9.64        8.52      2.39 o 
  -4   7  15        1.61        0.19      1.00 o 
  -3   7  15        9.70       11.58      1.64 o 
  -2   7  15       21.34       23.37      1.75 o 
  -1   7  15        6.58        5.34      0.76 o 
   0   7  15      105.27      105.58      4.88 o 
   1   7  15        7.11        7.43      1.12 o 
   2   7  15       13.43       13.45      1.54 o 
   3   7  15        0.03       -0.94      0.94 o 
   4   7  15       21.97       21.71      3.21 o 
   5   7  15       69.83       84.90      5.46 o 
   6   7  15        8.14        6.31      2.30 o 
  -4   8  15        0.52       -0.93      1.43 o 
  -3   8  15       14.08       12.69      1.74 o 
  -2   8  15       25.70       21.14      2.20 o 
  -1   8  15       30.47       32.72      1.70 o 
   0   8  15      138.22      138.93      3.18 o 
   1   8  15        6.37       10.84      3.08 o 
   2   8  15       21.17       23.11      2.37 o 
   3   8  15       95.81       96.09      3.33 o 
   4   8  15        4.95        8.67      2.42 o 
   5   8  15        8.72        7.83      2.39 o 
  -3   9  15        0.01        0.56      1.50 o 
  -1   9  15        3.36        3.31      1.02 o 
   0   9  15      103.78       99.83      4.81 o 
   1   9  15       59.52       58.02      2.59 o 
   2   9  15       21.10       23.46      2.04 o 
   3   9  15        2.30        0.57      0.93 o 
   4   9  15       18.18       19.92      3.40 o 
   5   9  15       16.83       17.45      3.46 o 
  -1  10  15        7.40        7.73      1.45 o 
   0  10  15        7.37        5.69      1.45 o 
   1  10  15       20.94       19.61      2.08 o 
   2  10  15       19.49       21.22      2.46 o 
   3  10  15        0.07       -0.34      0.92 o 
   4  10  15       27.05       39.57      4.70 o 
   0  11  15        2.68       -0.12      1.04 o 
   1  11  15       15.26       14.83      1.68 o 
   2  11  15        0.15        0.89      0.99 o 
  -1  -6  16        5.81        4.57      1.06 o 
   0  -6  16        3.93        6.81      2.09 o 
   1  -6  16        1.61        3.80      1.33 o 
   2  -6  16        0.25       -0.10      1.13 o 
  -2  -5  16        0.19       -0.58      0.78 o 
  -1  -5  16        0.86        0.18      0.79 o 
   0  -5  16      108.42      121.67      3.30 o 
   1  -5  16        0.47        1.28      0.89 o 
   2  -5  16       31.23       20.90      2.26 o 
   3  -5  16        3.21        4.00      1.53 o 
   4  -5  16       14.18       10.19      2.00 o 
  -3  -4  16      104.34      112.94      3.58 o 
  -2  -4  16        9.65        8.11      1.30 o 
  -1  -4  16        3.97        9.08      2.46 o 
   0  -4  16       18.53       20.46      3.46 o 
   1  -4  16        0.88        0.78      0.84 o 
   2  -4  16        4.59        4.58      1.23 o 
   3  -4  16      104.41      107.98      3.73 o 
   4  -4  16       67.83       64.30      3.60 o 
  -4  -3  16       46.01       46.72      2.46 o 
  -3  -3  16        6.32        6.23      1.20 o 
  -2  -3  16        6.37        5.97      1.40 o 
  -1  -3  16        3.64        4.76      1.90 o 
   0  -3  16       93.35      119.31      3.29 o 
   1  -3  16      218.82      221.26      4.19 o 
   2  -3  16       49.71       45.09      1.98 o 
   3  -3  16       26.66       29.80      1.90 o 
   4  -3  16        4.48        5.07      1.09 o 
   5  -3  16       19.41       19.36      3.21 o 
  -4  -2  16        1.06        1.12      0.85 o 
  -3  -2  16      164.57      188.47      4.56 o 
  -2  -2  16        2.12        1.50      1.54 o 
  -1  -2  16       33.90       40.75      1.82 o 
   0  -2  16      102.83      120.79      3.28 o 
   1  -2  16       20.72       23.40      2.86 o 
   2  -2  16       15.40       15.01      1.35 o 
   3  -2  16        4.20        5.26      0.86 o 
   4  -2  16       56.16       56.58      2.64 o 
   5  -2  16       42.07       36.39      4.34 o 
  -4  -1  16       25.67       30.98      2.23 o 
  -3  -1  16       32.81       40.19      4.14 o 
  -2  -1  16       18.87       21.90      3.06 o 
  -1  -1  16        1.04       -0.33      0.59 o 
   0  -1  16        0.07        0.19      0.80 o 
   1  -1  16      180.65      183.95      4.14 o 
   2  -1  16        1.16        3.34      0.88 o 
   3  -1  16        6.11        6.12      0.92 o 
   4  -1  16       20.22       19.68      1.99 o 
   5  -1  16       12.64       14.90      2.89 o 
   6  -1  16       23.82       23.14      3.64 o 
  -5   0  16        3.07        2.20      0.97 o 
  -4   0  16        1.75        1.84      0.79 o 
  -3   0  16       30.34       27.81      1.94 o 
  -2   0  16        0.12       -0.68      1.05 o 
  -1   0  16       11.08       14.51      1.89 o 
   0   0  16       55.68       59.58      3.08 o 
   1   0  16        9.20       11.31      1.27 o 
   2   0  16       52.59       51.25      2.25 o 
   3   0  16        0.01        1.03      0.61 o 
   4   0  16       17.65       24.79      2.22 o 
   5   0  16       16.46       19.37      3.15 o 
   6   0  16        1.49        1.77      1.59 o 
  -5   1  16       16.67       13.79      1.49 o 
  -4   1  16       11.26       10.99      1.17 o 
  -3   1  16       23.80       18.34      2.01 o 
  -2   1  16        6.99        7.18      1.89 o 
  -1   1  16        0.96        1.34      0.64 o 
   0   1  16        4.09        4.29      0.85 o 
   1   1  16      129.98      130.20      3.39 o 
   2   1  16        8.97       11.53      1.10 o 
   3   1  16       27.29       29.17      1.65 o 
   4   1  16        0.21        1.89      1.27 o 
   5   1  16       15.30       15.98      1.93 o 
   6   1  16       19.23       14.98      3.07 o 
  -5   2  16        1.79        2.55      1.04 o 
  -4   2  16       18.63       17.23      1.54 o 
  -3   2  16        8.59       10.13      1.29 o 
  -2   2  16        0.15        0.21      0.68 o 
  -1   2  16       73.45       70.00      4.64 o 
   0   2  16       11.37        9.85      1.14 o 
   1   2  16        1.26        1.03      1.13 o 
   2   2  16        6.86        6.38      1.55 o 
   3   2  16       92.28       90.08      6.23 o 
   4   2  16      201.59      212.29      7.64 o 
   5   2  16       37.88       40.54      2.94 o 
   6   2  16       10.74       13.46      1.93 o 
  -5   3  16       39.42       35.99      3.74 o 
  -4   3  16        7.04        4.85      1.04 o 
  -3   3  16       27.24       25.48      1.86 o 
  -2   3  16      129.39      122.21      4.67 o 
  -1   3  16        1.72        3.73      0.66 o 
   0   3  16       11.31       11.29      2.13 o 
   1   3  16       35.15       35.27      1.91 o 
   2   3  16       14.47        9.02      1.20 o 
   3   3  16       83.46       70.59      3.34 o 
   4   3  16       29.98       38.36      3.95 o 
   5   3  16        2.66        3.77      1.69 o 
   6   3  16        1.76        1.50      1.10 o 
  -5   4  16        0.38       -0.35      1.42 o 
  -4   4  16        4.10        6.77      1.11 o 
  -3   4  16       11.53       12.71      1.42 o 
  -2   4  16       41.42       39.16      2.02 o 
  -1   4  16       56.27       53.71      1.63 o 
   0   4  16        0.04        0.22      0.59 o 
   1   4  16        4.45        2.71      1.09 o 
   2   4  16        0.01       -0.59      0.59 o 
   3   4  16       87.28      103.77      3.18 o 
   4   4  16      121.94      117.71      5.88 o 
   5   4  16       11.97       18.59      2.96 o 
   6   4  16        0.13        0.62      1.61 o 
  -4   5  16        6.82        5.37      1.37 o 
  -3   5  16       41.80       40.79      2.20 o 
  -2   5  16        2.70        3.97      1.01 o 
  -1   5  16        0.86        1.38      0.56 o 
   0   5  16       26.81       24.90      2.75 o 
   1   5  16       20.78       26.45      2.41 o 
   2   5  16       48.65       39.79      2.11 o 
   3   5  16        3.14        3.09      0.92 o 
   4   5  16        4.58        7.49      2.02 o 
   5   5  16        5.81        5.66      1.96 o 
   6   5  16       19.34       17.34      3.15 o 
  -4   6  16        0.78       -0.46      0.96 o 
  -3   6  16        4.19        4.27      1.78 o 
  -2   6  16        0.30        0.16      0.71 o 
  -1   6  16       65.63       61.78      2.24 o 
   0   6  16        0.78        0.47      0.68 o 
   1   6  16       23.13       23.88      2.18 o 
   2   6  16        4.98        5.48      1.09 o 
   3   6  16        0.36        0.03      0.76 o 
   4   6  16       17.93       22.21      3.21 o 
   5   6  16       57.56       57.04      4.52 o 
   6   6  16        0.69        0.12      1.46 o 
  -4   7  16       26.89       23.11      3.19 o 
  -3   7  16        9.92        9.40      2.31 o 
  -2   7  16       45.56       45.79      3.37 o 
  -1   7  16        3.90        4.28      0.74 o 
   0   7  16       17.07       14.84      2.51 o 
   1   7  16        0.20        0.72      0.75 o 
   2   7  16       58.54       68.45      2.79 o 
   3   7  16       44.36       46.28      2.43 o 
   4   7  16        7.73        9.39      2.38 o 
   5   7  16        4.05        6.96      2.29 o 
  -3   8  16        0.51        1.03      1.37 o 
  -2   8  16        5.77        8.69      2.04 o 
  -1   8  16       64.42       61.30      3.34 o 
   0   8  16        3.52        3.75      1.92 o 
   1   8  16      135.02      128.35      6.64 o 
   2   8  16      107.98      104.06      3.44 o 
   3   8  16       95.59      102.43      3.52 o 
   4   8  16        1.31        0.35      1.40 o 
   5   8  16       45.46       46.41      5.01 o 
  -1   9  16       20.75       15.53      1.81 o 
   0   9  16        3.25        3.83      1.05 o 
   1   9  16        0.03       -0.66      0.83 o 
   2   9  16       82.25       93.80      3.36 o 
   3   9  16       41.53       41.55      2.59 o 
   4   9  16        4.28        1.09      1.71 o 
  -1  10  16       12.10       10.54      1.60 o 
   0  10  16       15.12       10.66      1.81 o 
   1  10  16       16.33       16.64      1.78 o 
   2  10  16       21.54       18.82      1.87 o 
   3  10  16        5.14        7.43      1.43 o 
  -1  -5  17        0.05        0.70      1.68 o 
   0  -5  17       15.90       14.91      2.77 o 
   1  -5  17        0.24        2.37      1.27 o 
   2  -5  17        0.06        0.50      1.13 o 
   3  -5  17        5.35        2.77      1.41 o 
  -2  -4  17       57.40       61.67      2.66 o 
  -1  -4  17        0.00       -0.65      1.39 o 
   0  -4  17       17.83       21.19      2.52 o 
   1  -4  17       18.01       16.27      2.75 o 
   2  -4  17       19.11       16.98      2.14 o 
   3  -4  17        3.67        1.98      1.37 o 
   4  -4  17        0.97        3.25      1.09 o 
  -3  -3  17        9.22        4.79      1.16 o 
  -2  -3  17       25.09       31.75      4.01 o 
  -1  -3  17       91.66      104.26      5.58 o 
   0  -3  17        7.97       10.37      1.79 o 
   1  -3  17       36.80       33.87      1.83 o 
   2  -3  17        1.80        2.74      0.88 o 
   3  -3  17       15.00       16.25      1.84 o 
   4  -3  17       38.77       37.65      3.30 o 
  -3  -2  17        0.12       -1.28      1.40 o 
  -2  -2  17      219.82      232.00      8.48 o 
  -1  -2  17       32.27       29.45      3.67 o 
   0  -2  17      135.76      151.17      3.77 o 
   1  -2  17       41.11       42.29      2.00 o 
   2  -2  17      106.45      100.35      2.85 o 
   3  -2  17       36.05       38.19      5.17 o 
   4  -2  17       20.48       21.69      1.95 o 
   5  -2  17        1.37        1.73      1.54 o 
  -4  -1  17        2.52        3.51      1.93 o 
  -3  -1  17        3.45       -0.01      1.39 o 
  -2  -1  17       75.10       73.79      4.67 o 
  -1  -1  17       25.20       24.40      3.30 o 
   0  -1  17        0.87        1.27      0.80 o 
   1  -1  17      148.93      162.58      4.01 o 
   2  -1  17       11.17       11.98      1.45 o 
   3  -1  17       30.22       29.97      1.78 o 
   4  -1  17      108.31      122.23      3.74 o 
   5  -1  17        1.18       -0.10      1.29 o 
  -4   0  17       12.94        9.30      1.62 o 
  -3   0  17       34.85       36.68      3.98 o 
  -2   0  17       29.57       28.28      3.55 o 
  -1   0  17        9.71        7.23      2.02 o 
   0   0  17       85.27       86.40      2.79 o 
   1   0  17        0.96       -0.01      0.71 o 
   2   0  17       92.08       90.95      3.03 o 
   3   0  17        3.16        5.45      0.94 o 
   4   0  17       49.83       55.22      2.83 o 
   5   0  17        2.04        2.04      1.61 o 
   6   0  17        0.61        0.91      1.48 o 
  -4   1  17        1.03        0.37      1.05 o 
  -3   1  17        0.80        0.35      0.88 o 
  -2   1  17       45.16       51.91      3.92 o 
  -1   1  17        1.27        1.41      0.75 o 
   0   1  17       57.47       58.12      2.33 o 
   1   1  17       20.16       17.87      1.56 o 
   2   1  17        6.39        8.67      1.26 o 
   3   1  17        1.09        1.05      0.66 o 
   4   1  17       26.49       35.95      2.93 o 
   5   1  17        5.67        2.62      1.16 o 
   6   1  17       40.34       40.96      4.78 o 
  -4   2  17       12.78       14.08      1.82 o 
  -3   2  17       58.30       62.51      2.53 o 
  -2   2  17        7.34        9.66      1.66 o 
  -1   2  17      133.10      121.68      3.11 o 
   0   2  17       63.83       71.03      2.54 o 
   1   2  17        0.05        1.02      0.74 o 
   2   2  17       22.16       16.37      1.56 o 
   3   2  17       74.61       74.15      2.79 o 
   4   2  17        3.41        2.10      1.04 o 
   5   2  17       15.34       19.81      2.26 o 
   6   2  17        7.40        8.24      2.52 o 
  -4   3  17       13.20       16.21      1.99 o 
  -3   3  17       12.57       11.15      1.63 o 
  -2   3  17       19.17       19.71      1.69 o 
  -1   3  17        2.12        1.12      0.91 o 
   0   3  17       40.33       43.76      3.99 o 
   1   3  17       17.36       14.48      1.47 o 
   2   3  17       25.26       27.23      1.97 o 
   3   3  17       64.37       70.57      2.71 o 
   4   3  17        5.19        4.02      1.71 o 
   5   3  17        9.70        9.16      2.33 o 
   6   3  17       51.84       49.40      3.06 o 
  -4   4  17       38.52       39.69      2.64 o 
  -3   4  17       35.08       37.63      2.66 o 
  -2   4  17        6.82        6.12      1.15 o 
  -1   4  17       78.06       82.56      5.41 o 
   0   4  17       15.92       18.62      1.57 o 
   1   4  17       23.04       22.89      1.79 o 
   2   4  17       11.44        7.46      1.21 o 
   3   4  17       19.90       15.92      1.65 o 
   4   4  17       24.10       23.72      3.30 o 
   5   4  17       45.58       39.61      4.26 o 
   6   4  17        2.86        8.96      2.41 o 
  -4   5  17        3.66        1.26      1.57 o 
  -3   5  17       12.15       15.90      4.84 o 
  -2   5  17       11.99       12.89      1.43 o 
  -1   5  17        0.44        0.27      0.55 o 
   0   5  17       15.24       15.48      2.07 o 
   1   5  17        8.87       10.22      1.34 o 
   2   5  17       30.36       27.07      2.02 o 
   3   5  17        4.09        4.90      1.12 o 
   4   5  17        0.05        0.39      1.26 o 
   5   5  17        2.81       -0.72      1.22 o 
   6   5  17       26.29       19.55      3.41 o 
  -3   6  17        9.65        7.37      2.09 o 
  -2   6  17       25.03       20.88      2.05 o 
  -1   6  17       22.94       25.99      1.41 o 
   0   6  17        0.69        2.59      0.90 o 
   1   6  17        5.10        5.54      1.17 o 
   2   6  17        2.31        1.83      0.95 o 
   3   6  17        7.23        5.73      1.22 o 
   4   6  17        6.35        6.57      2.05 o 
   5   6  17       27.13       34.62      4.29 o 
  -3   7  17       29.42       28.89      3.52 o 
  -2   7  17        2.12        2.96      1.11 o 
  -1   7  17       30.85       24.53      1.41 o 
   0   7  17        0.30        0.86      1.11 o 
   1   7  17       50.68       55.14      2.49 o 
   2   7  17       36.82       37.07      2.48 o 
   3   7  17       35.32       37.66      2.46 o 
   4   7  17       24.35       17.55      3.04 o 
   5   7  17       14.48       13.32      2.89 o 
  -2   8  17        0.64        1.72      1.33 o 
  -1   8  17       10.89        9.50      1.24 o 
   0   8  17      186.29      176.50      4.29 o 
   1   8  17       76.25       86.02      3.11 o 
   2   8  17       16.40       15.75      1.76 o 
   3   8  17        1.90        2.19      1.11 o 
   4   8  17       76.41       84.34      5.65 o 
  -1   9  17       10.46       10.90      1.61 o 
   0   9  17        2.44        1.20      0.89 o 
   1   9  17      118.76      117.56      3.71 o 
   2   9  17        0.19        0.22      0.89 o 
   3   9  17       38.79       43.41      5.45 o 
   0  10  17       31.00       30.20      2.70 o 
   1  10  17       13.39       12.42      3.37 o 
   2  10  17        3.74        2.09      1.07 o 
  -1  -4  18        0.04        1.23      1.61 o 
   0  -4  18       42.73       42.40      2.24 o 
   1  -4  18        5.52        5.10      1.18 o 
   2  -4  18        0.02        0.40      1.21 o 
  -2  -3  18        0.97       -0.89      1.48 o 
  -1  -3  18       18.08       20.90      3.36 o 
   0  -3  18        5.24        6.41      1.17 o 
   1  -3  18       44.56       48.93      4.40 o 
   2  -3  18        1.33        0.85      0.92 o 
   3  -3  18       19.72       17.18      2.21 o 
   4  -3  18        1.43       -1.21      1.21 o 
  -3  -2  18        1.02        1.52      1.64 o 
  -2  -2  18       32.32       43.69      4.50 o 
  -1  -2  18       22.94       27.85      3.64 o 
   0  -2  18      105.00      110.45     10.22 o 
   1  -2  18       41.44       44.29      2.07 o 
   2  -2  18        2.77        2.68      1.42 o 
   3  -2  18        8.23       10.77      2.43 o 
   4  -2  18       25.36       29.15      2.26 o 
  -3  -1  18       20.40       20.91      3.29 o 
  -2  -1  18       16.49       15.57      2.90 o 
  -1  -1  18       15.65       15.92      2.89 o 
   0  -1  18       52.53       56.08      3.05 o 
   1  -1  18       84.69       77.12      2.86 o 
   2  -1  18        7.31        6.95      1.22 o 
   3  -1  18       69.92       72.80      2.89 o 
   4  -1  18        1.41        2.54      1.01 o 
   5  -1  18       38.67       37.28      4.33 o 
  -3   0  18        5.64        8.09      2.32 o 
  -2   0  18       20.10       25.37      3.50 o 
  -1   0  18        0.00        1.05      1.50 o 
   0   0  18      144.78      148.69      7.80 o 
   1   0  18       57.57       57.54      3.56 o 
   2   0  18        0.02       -0.21      1.62 o 
   3   0  18        8.94       10.43      1.81 o 
   4   0  18        3.05        3.96      0.94 o 
   5   0  18       60.94       61.52      4.77 o 
  -3   1  18        5.15        5.24      1.88 o 
  -2   1  18      152.88      142.48      6.56 o 
  -1   1  18        3.61        6.09      1.01 o 
   0   1  18        5.89        5.76      1.07 o 
   1   1  18       10.76       10.91      2.27 o 
   2   1  18        0.08       -0.19      0.82 o 
   3   1  18       85.05       91.92      2.72 o 
   4   1  18       44.16       52.16      3.57 o 
   5   1  18       26.64       30.37      2.75 o 
  -3   2  18       16.68       11.07      2.41 o 
  -2   2  18        0.27        0.80      1.43 o 
  -1   2  18       17.17       20.70      1.55 o 
   0   2  18        7.41       14.55      1.48 o 
   1   2  18      112.24      113.45      3.42 o 
   2   2  18       15.84       11.24      1.44 o 
   3   2  18       10.45       11.75      1.26 o 
   4   2  18        4.81        4.52      1.28 o 
   5   2  18       32.85       41.72      5.44 o 
  -3   3  18       33.41       41.75      2.92 o 
  -2   3  18       67.32       70.70      4.63 o 
  -1   3  18        5.06        5.82      1.00 o 
   0   3  18       15.74       15.11      1.64 o 
   1   3  18       11.22       17.17      1.65 o 
   2   3  18        0.67        1.17      0.89 o 
   3   3  18        0.18       -0.19      0.77 o 
   4   3  18       33.46       36.92      4.07 o 
   5   3  18        0.13       -0.08      0.95 o 
  -3   4  18        1.80        0.15      0.93 o 
  -2   4  18       10.79       17.33      2.88 o 
  -1   4  18        5.22        5.29      1.01 o 
   0   4  18        3.88        3.29      0.92 o 
   1   4  18      100.49      100.91      6.18 o 
   2   4  18        6.51       10.90      1.44 o 
   3   4  18        0.66        0.06      0.81 o 
   4   4  18       75.02       66.78      4.71 o 
   5   4  18      102.02      106.40      6.08 o 
  -3   5  18        3.13        3.96      1.23 o 
  -2   5  18        3.35        3.90      1.20 o 
  -1   5  18       10.44       10.30      1.22 o 
   0   5  18        8.90       12.28      1.41 o 
   1   5  18        0.01        0.28      0.77 o 
   2   5  18        2.21        2.10      1.00 o 
   3   5  18        0.34        0.59      0.86 o 
   4   5  18       40.87       46.77      4.16 o 
   5   5  18        7.30        8.45      2.30 o 
  -3   6  18        7.20        7.63      2.12 o 
  -2   6  18        1.99        0.74      0.97 o 
  -1   6  18        0.22        1.18      0.78 o 
   0   6  18        1.18        1.48      0.92 o 
   1   6  18       36.81       39.31      5.03 o 
   2   6  18        6.63        5.34      1.20 o 
   3   6  18        0.26       -0.29      0.91 o 
   4   6  18       47.26       49.82      4.25 o 
   5   6  18       23.90       17.85      3.34 o 
  -2   7  18        5.85        4.11      1.19 o 
  -1   7  18        2.21        2.42      1.54 o 
   0   7  18       19.43       19.61      2.56 o 
   1   7  18       72.40       75.23      2.93 o 
   2   7  18       13.84       17.77      1.85 o 
   3   7  18       13.79       13.16      1.81 o 
   4   7  18       14.41       16.89      3.18 o 
  -1   8  18       12.43       11.39      1.33 o 
   0   8  18       48.45       46.93      2.32 o 
   1   8  18       14.88       13.21      1.60 o 
   2   8  18       71.56       72.96      3.06 o 
   3   8  18        1.42       -0.20      0.99 o 
   0   9  18       14.05       11.07      1.48 o 
   1   9  18        2.31        2.89      1.08 o 
   2   9  18        1.18       -0.01      0.92 o 
   0  -3  19       24.52       22.37      4.67 o 
   1  -3  19       12.93       11.17      1.45 o 
   2  -3  19        8.53        7.41      1.28 o 
  -1  -2  19        6.70       10.59      2.56 o 
   0  -2  19       29.87       26.81      1.90 o 
   1  -2  19       16.56       20.94      3.79 o 
   2  -2  19       11.45        8.07      2.10 o 
   3  -2  19       12.84       12.69      2.04 o 
  -2  -1  19       25.26       24.59      3.62 o 
  -1  -1  19       15.15       15.44      2.82 o 
   0  -1  19        2.11        3.64      1.05 o 
   1  -1  19       59.18       51.02      2.44 o 
   2  -1  19       23.39       23.43      5.08 o 
   3  -1  19        5.69        9.06      1.43 o 
   4  -1  19        0.13       -0.20      1.28 o 
  -2   0  19       21.89       23.81      3.45 o 
  -1   0  19      179.64      191.48      7.85 o 
   0   0  19        0.92        0.01      0.79 o 
   1   0  19        0.10        0.78      1.33 o 
   2   0  19        5.53        8.10      1.36 o 
   3   0  19       34.85       36.09      2.45 o 
   4   0  19       32.63       33.28      2.05 o 
  -3   1  19        0.76        0.61      1.46 o 
  -2   1  19       35.66       37.96      4.21 o 
  -1   1  19        8.35        6.73      2.13 o 
   0   1  19        9.39       12.52      1.56 o 
   1   1  19       66.94       63.59      2.96 o 
   2   1  19       75.69       71.22      2.89 o 
   3   1  19       39.32       39.89      2.65 o 
   4   1  19        7.52        7.35      1.27 o 
  -3   2  19       11.93       11.31      2.53 o 
  -2   2  19        0.07        2.82      1.71 o 
  -1   2  19      113.27      113.19      5.94 o 
   0   2  19       11.33       13.51      3.58 o 
   1   2  19        1.85        2.09      0.91 o 
   2   2  19       23.05       23.69      2.00 o 
   3   2  19        5.83        0.87      1.42 o 
   4   2  19        0.42        1.34      0.85 o 
   5   2  19       69.58       69.91      3.58 o 
  -3   3  19        1.81        3.44      1.64 o 
  -2   3  19       43.84       46.93      3.96 o 
  -1   3  19        2.25        1.26      0.81 o 
   0   3  19        4.10        4.58      1.07 o 
   1   3  19       18.23       20.02      1.76 o 
   2   3  19        5.69        4.19      1.14 o 
   3   3  19       10.27        9.28      1.63 o 
   4   3  19        0.13        0.53      1.43 o 
   5   3  19        7.06        8.85      2.91 o 
  -3   4  19       11.56        9.33      2.34 o 
  -2   4  19       13.04       11.14      2.50 o 
  -1   4  19        4.58        2.64      0.88 o 
   0   4  19       14.45       19.01      3.24 o 
   1   4  19        0.20       -0.02      0.78 o 
   2   4  19        1.20       -0.35      0.80 o 
   3   4  19        1.72        2.23      1.05 o 
   4   4  19       16.33       12.18      2.66 o 
  -2   5  19       64.66       63.61      4.44 o 
  -1   5  19        4.03        1.82      0.87 o 
   0   5  19        1.98        1.51      0.87 o 
   1   5  19        2.56        1.00      0.89 o 
   2   5  19        3.65        3.91      1.12 o 
   3   5  19       16.42       14.52      1.75 o 
   4   5  19       13.64       12.40      2.74 o 
  -2   6  19       23.71       24.57      3.42 o 
  -1   6  19        5.89       10.33      1.42 o 
   0   6  19       16.75       19.37      1.77 o 
   1   6  19        0.00        0.48      0.89 o 
   2   6  19       74.45       71.04      3.06 o 
   3   6  19        2.44        2.58      1.09 o 
   4   6  19       33.90       30.11      3.99 o 
  -1   7  19       21.64       22.83      2.24 o 
   0   7  19        6.47        4.45      1.15 o 
   1   7  19        4.12        3.95      1.14 o 
   2   7  19        6.54        7.24      2.28 o 
   3   7  19       54.29       55.62      2.85 o 
   0   8  19       18.30       15.50      1.91 o 
   1   8  19        2.78        3.00      1.16 o 
   2   8  19       50.51       55.61      3.23 o 
   1  -2  20        0.06        1.41      0.96 o 
  -1  -1  20       14.49       13.32      2.78 o 
   0  -1  20        2.50        1.47      1.12 o 
   1  -1  20        8.02       11.32      1.50 o 
   2  -1  20        0.67        1.18      0.97 o 
   3  -1  20       12.42       11.94      2.05 o 
  -1   0  20        8.10        8.65      2.39 o 
   0   0  20        2.73        3.35      1.04 o 
   1   0  20        1.30        1.33      1.19 o 
   2   0  20      116.23      104.96      7.27 o 
   3   0  20        8.96        9.30      3.69 o 
  -2   1  20       29.47       28.46      3.84 o 
  -1   1  20        1.23       -0.08      1.41 o 
   0   1  20       52.32       53.07      3.69 o 
   1   1  20       44.48       39.67      4.93 o 
   2   1  20        0.00        1.38      1.99 o 
   3   1  20        0.29        1.96      1.23 o 
  -2   2  20        2.41        2.15      1.73 o 
  -1   2  20        0.29        1.21      1.56 o 
   0   2  20        0.01       -0.35      0.79 o 
   1   2  20        7.97       10.49      3.58 o 
   2   2  20       64.81       62.70      2.82 o 
   3   2  20        2.79        2.25      1.09 o 
   4   2  20       25.11       23.04      1.78 o 
  -2   3  20        0.01       -0.86      1.34 o 
  -1   3  20        5.53        4.32      1.89 o 
   0   3  20       39.98       42.06      2.34 o 
   1   3  20        0.53        0.59      0.84 o 
   2   3  20       17.86       18.66      5.07 o 
   3   3  20        4.17        2.35      2.99 o 
   4   3  20       56.25       59.63      2.45 o 
  -2   4  20        1.15       -0.15      1.44 o 
  -1   4  20       20.49       24.53      3.48 o 
   0   4  20        0.26       -0.22      1.88 o 
   1   4  20        0.82        1.21      0.92 o 
   2   4  20       32.29       28.16      2.18 o 
   3   4  20        8.80       10.08      1.69 o 
   4   4  20       12.38       12.33      2.73 o 
  -1   5  20        0.81        0.81      1.47 o 
   0   5  20        6.44        7.39      1.28 o 
   1   5  20       14.76       17.35      1.83 o 
   2   5  20        0.00       -0.09      0.89 o 
   3   5  20        2.47        1.86      1.08 o 
  -1   6  20       16.11       14.35      2.77 o 
   0   6  20       22.61       26.39      2.04 o 
   1   6  20        0.17        0.74      0.93 o 
   2   6  20       40.52       40.11      2.55 o 
   3   6  20        0.01       -0.41      0.93 o 
   0   7  20       14.45       13.00      1.91 o 
   1   7  20       47.24       49.67      2.56 o 
   2   7  20        1.62        0.65      1.02 o 
   0   1  21        9.96        7.22      1.83 o 
   1   1  21       35.14       39.80      4.10 o 
   2   1  21        0.20       -0.63      1.73 o 
   0   2  21       63.59       77.50      4.26 o 
   1   2  21       18.12       19.08      1.85 o 
   2   2  21        1.15        0.01      0.91 o 
   0   3  21       10.06       10.79      1.42 o 
   1   3  21        2.01        3.87      1.45 o 
   2   3  21        1.69        0.61      0.99 o 
   0   4  21        3.16        4.52      1.61 o 
   1   4  21       22.80       21.34      1.96 o 
   2   4  21        5.27        6.31      1.36 o 
   1   5  21        8.93        9.74      1.51 o 
   2   5  21        0.43        1.17      1.33 o 
                                                 
